# Supplementary material for: Broadband miniaturized spectrometers with a van der Waals tunnel diode
Source: Nat Commun. 2024 Jan 17;15:571. doi: 10.1038/s41467-024-44702-8 (PMC10794200; doi:10.1038/s41467-024-44702-8)
Supplement: Supplementary file 3 — Source Data [file 41467_2024_44702_MOESM3_ESM.xlsx]

## Sheet: Fig 2c
Raman shift (cm-1)	Intensity (a.u.)
	MoS2	BP	BP/MoS2
325.479	0.000346451	0.000907386	-0.00070602
326.243	0.00225	0	-0.0013
327.006	0.00191	0.00272	-0.00196
327.77	0.00173	0.00454	-0.00070602
328.533	0.00364	0.00363	-0.00109
329.297	0.00243	0.00544	-0.000814642
330.06	0.00312	0.00181	-0.00103
330.823	0.00294	0.00726	-0.000868948
331.586	0.00104	0.00181	-0.000543091
332.349	0.0026	0.00544	0.000162928
333.112	0.00312	0.00181	-0.000651713
333.875	0.00416	0	-0.00070602
334.638	0.00294	0	-0.000108622
335.4	0.00277	0.00272	0.00163
336.163	0.00329	0.00363	0.000543091
336.925	0.00225	0.00635	0.0013
337.687	0.00208	-0.000907386	0.000325857
338.45	0.00364	0.00544	-0.000271551
339.212	0.00468	0	0.00272
339.974	0.00398	0	0.0019
340.736	0.00381	0.00454	0.00141
341.497	0.00191	0.000907386	0.0013
342.259	0.00398	0.00272	0.00196
343.021	0.00468	0.00454	0.00217
343.782	0.00398	0.00817	0.0032
344.544	0.00294	0.00635	0.00201
345.305	0.00381	0.00454	0.00261
346.066	0.00225	-0.000907386	0.00277
346.827	0.00364	0.00272	0.00451
347.588	0.00468	0.00454	0.00478
348.349	0.00346	0.00363	0.00505
349.11	0.00641	0.00454	0.00576
349.871	0.00416	0.00181	0.00418
350.631	0.00485	0.0118	0.00614
351.392	0.00433	0.00726	0.00706
352.152	0.0071	0.00726	0.00836
352.913	0.00589	0.01089	0.00793
353.673	0.00485	0.00544	0.01173
354.433	0.00641	0.00998	0.01282
355.193	0.00606	0.01724	0.01792
355.953	0.0071	0.01543	0.01977
356.713	0.00918	0.01543	0.02368
357.473	0.00554	0.02087	0.03047
358.232	0.00658	0.02722	0.0441
358.992	0.00641	0.03358	0.07115
359.751	0.00883	0.05172	0.155
360.511	0.00779	0.12432	0.31624
361.27	0.00849	0.22868	0.482
362.029	0.00918	0.32849	0.56455
362.788	0.00883	0.40835	0.50138
363.547	0.00797	0.37659	0.35122
364.306	0.00987	0.25681	0.20409
365.065	0.01109	0.15064	0.10341
365.824	0.00953	0.07713	0.05393
366.582	0.01039	0.04719	0.03563
367.341	0.01507	0.03085	0.02504
368.099	0.01438	0.02995	0.02123
368.857	0.01646	0.01815	0.0177
369.616	0.01576	0.01361	0.01466
370.374	0.01628	0.0118	0.01265
371.132	0.0194	0.00454	0.01162
371.89	0.01801	0.00726	0.00999
372.647	0.01663	0.00363	0.01016
373.405	0.022	0.00544	0.01135
374.163	0.02408	0.00907	0.0114
374.92	0.02893	0.00726	0.01184
375.678	0.03153	0.01089	0.01222
376.435	0.04053	0.00181	0.01396
377.192	0.044	0.00726	0.01618
377.949	0.0511	0.00998	0.01705
378.706	0.06773	0.00544	0.02009
379.463	0.08124	0.00454	0.02563
380.22	0.11606	0.00635	0.03416
380.977	0.1973	0.000907386	0.05751
381.733	0.36428	0.0127	0.10237
382.49	0.57249	0.00181	0.17026
383.246	0.77274	0.00544	0.21213
384.003	0.78399	0.00363	0.18433
384.759	0.54842	0.00998	0.12535
385.515	0.28131	0.00635	0.06294
386.271	0.12195	0.00817	0.02748
387.027	0.05907	-0.000907386	0.0157
387.783	0.03482	0	0.01054
388.539	0.02823	0.00181	0.00798
389.294	0.02512	0.00726	0.00701
390.05	0.01975	0.00272	0.0063
390.805	0.02096	0.00817	0.00679
391.561	0.02148	0.00181	0.00668
392.316	0.02546	0.01089	0.00744
393.071	0.0239	0.01452	0.0101
393.826	0.02321	0.01724	0.00749
394.581	0.02061	0.00907	0.00787
395.336	0.0239	0.0118	0.00798
396.091	0.02598	0.01452	0.00787
396.846	0.02581	0.01361	0.00847
397.6	0.02737	0.01452	0.01054
398.355	0.02945	0.02087	0.01005
399.109	0.03274	0.01543	0.01086
399.863	0.03672	0.00907	0.01233
400.618	0.04781	0.0118	0.01157
401.372	0.04937	0.02178	0.01385
402.126	0.05889	0.01815	0.01564
402.88	0.07552	0.0127	0.01912
403.633	0.0899	0.01633	0.02455
404.387	0.12108	0.01452	0.03546
405.141	0.1675	0.0118	0.04948
405.894	0.26191	0.01543	0.07375
406.648	0.47185	0.01996	0.1172
407.401	0.76303	0.01724	0.18226
408.154	0.94873	0.01724	0.23109
408.907	1	0.01543	0.23701
409.66	0.88845	0.01361	0.20893
410.413	0.66049	0.01543	0.14941
411.166	0.40031	0.01906	0.08977
411.919	0.2089	0.01452	0.04785
412.672	0.12056	0.01724	0.02895
413.424	0.07933	0.01906	0.02096
414.177	0.05664	0.00817	0.01559
414.929	0.04469	0.00817	0.01374
415.681	0.04227	0.0127	0.01347
416.433	0.03845	0.00998	0.0132
417.185	0.02997	0.0127	0.01168
417.937	0.02997	0.01452	0.01162
418.689	0.02979	0.01996	0.01206
419.441	0.02789	0.01633	0.01162
420.193	0.02841	0.0127	0.01412
420.944	0.02633	0.01543	0.01396
421.696	0.0246	0.01815	0.01412
422.447	0.02373	0.01996	0.01553
423.198	0.022	0.01543	0.01439
423.95	0.02512	0.01543	0.01694
424.701	0.02546	0.01361	0.01564
425.452	0.0239	0.0118	0.0183
426.203	0.02356	0.01815	0.01923
426.953	0.02217	0.01815	0.0176
427.704	0.022	0.01815	0.02085
428.455	0.01992	0.01996	0.02297
429.205	0.02148	0.02632	0.02661
429.956	0.022	0.0245	0.0321
430.706	0.02581	0.02813	0.04003
431.456	0.02338	0.0363	0.04839
432.206	0.02442	0.03267	0.05768
432.956	0.02338	0.049	0.06941
433.706	0.02217	0.05808	0.08467
434.456	0.02338	0.07532	0.11655
435.206	0.02373	0.10436	0.17493
435.956	0.02338	0.15064	0.26101
436.705	0.02338	0.22868	0.4071
437.455	0.02287	0.33575	0.5885
438.204	0.02494	0.44283	0.74322
438.953	0.02668	0.5	0.8261
439.702	0.02772	0.44102	0.77065
440.451	0.02702	0.33212	0.5766
441.2	0.0272	0.2078	0.3787
441.949	0.0291	0.13884	0.23652
442.698	0.03309	0.08711	0.15169
443.447	0.03118	0.06443	0.1033
444.195	0.02979	0.04174	0.07511
444.944	0.03568	0.04265	0.05567
445.692	0.03516	0.03811	0.04508
446.44	0.03586	0.02722	0.04247
447.189	0.03638	0.02904	0.03405
447.937	0.03724	0.02813	0.03378
448.685	0.0414	0.02904	0.03085
449.433	0.04729	0.02541	0.02824
450.18	0.044	0.02722	0.02808
450.928	0.04867	0.02359	0.0271
451.676	0.05214	0.01724	0.0265
452.423	0.05612	0.01633	0.02802
453.171	0.05318	0.02178	0.02715
453.918	0.05231	0.02359	0.02536
454.665	0.04902	0.0245	0.0258
455.412	0.04486	0.02178	0.02694
456.159	0.04417	0.03267	0.02851
456.906	0.04105	0.03176	0.02906
457.653	0.03967	0.0363	0.03161
458.4	0.03655	0.02904	0.03373
459.147	0.03551	0.04083	0.03633
459.893	0.02893	0.04719	0.04231
460.64	0.03187	0.04991	0.05404
461.386	0.03083	0.06897	0.0699
462.132	0.03187	0.10617	0.09553
462.878	0.0291	0.14156	0.15272
463.624	0.03412	0.22868	0.26899
464.37	0.02875	0.36207	0.49813
465.116	0.02789	0.60889	0.79042
465.862	0.02997	0.88113	1
466.608	0.02858	1	0.98143
467.353	0.02668	0.90835	0.73508
468.099	0.02373	0.63521	0.47896
468.844	0.02217	0.39111	0.27899
469.59	0.01905	0.22323	0.16222
470.335	0.01628	0.15699	0.09906
471.08	0.01559	0.09982	0.06577
471.825	0.01282	0.07532	0.04698
472.57	0.01005	0.05626	0.03736
473.315	0.00572	0.04265	0.02748
474.059	0.00312	0.02995	0.02151
474.804	0.00381	0.03267	0.01874
475.549	0.00329	0.02359	0.01407
476.293	0.00329	0.02722	0.01303
477.037	0.00208	0.02359	0.00918
477.782	0.00173	0.01724	0.00809
478.526	0.00173	0.02722	0.00749
479.27	0.00225	0.01452	0.00652
480.014	0.00017321	0.01815	0.00538
480.758	0.000346451	0.01815	0.00445
481.501	0.000346451	0.01452	0.00478
482.245	0.00069287	0.01815	0.00331
482.989	0.00069287	0.01361	0.00315
483.732	-0.000519661	0.00726	0.00358
484.475	0	0.01361	0.00272
485.219	-0.000866111	0.01543	0.0032
485.962	0.00121	0.01633	0.00223
486.705	-0.000519661	0.00998	0.00196
487.448	0.00139	0.01089	0.00223
488.191	0.00139	0.0118	0.0013
488.934	-0.00069287	0.01724	0.00103
489.676	0.000346451	0.0127	0.00217
490.419	0.00225	0.01815	0.00255
491.161	0.000346451	0.0118	0.00179
491.904	0.00017321	0.00907	0.00097757
492.646	0.0026	0.00907	0.00152
493.388	0.000866111	0.00907	0.00109
494.13	0.0026	0.00907	0.00185
494.873	0.00225	0.0118	0.000868948
495.614	0.00191	0.01361	0.00244
496.356	0	0.01361	0.00304
497.098	0.00225	0.0127	0.000651713
497.84	0.00173	0.00907	0.00163
498.581	-0.00017321	0.00907	0.00217
499.323	0.00017321	0.01089	0.000760336
500.064	0.00104	0.01361	0.000271551
500.805	0.00243	0.01452	0.000380163
501.546	0.00329	0.00544	0.00212
502.288	0.00208	0.0118	0.000651713
503.029	0.0026	0.01089	0.00217
503.769	0.00312	0.0127	0.00196
504.51	0.000519661	0.01543	0.00206
505.251	0.00139	0.00907	0.000488785
505.991	0.00225	0.01543	0.00141
506.732	0.00364	0.0127	0.00196
507.472	0.00173	0.01906	0.00266
508.213	0.00208	0.01815	0.0013
508.953	0.00139	0.01724	0.00185
509.693	0.000866111	0.01724	0.00239
510.433	0.00139	0.02269	0.00196
511.173	0.00191	0.01543	0.00272
511.913	0.00294	0.01996	0.0038
512.652	0.00416	0.03358	0.00396
513.392	0.00364	0.02632	0.00478
514.132	0.0045	0.03176	0.0057
514.871	0.00398	0.03721	0.00549
515.61	0.00329	0.04537	0.00614

## Sheet: Fig. 2d
S&D Voltage (V)	S&D Current (A)
-2.00011	-6.25281e-07
-1.90004	-5.751e-07
-1.79999	-5.24896e-07
-1.70015	-4.77732e-07
-1.60006	-4.31363e-07
-1.50006	-3.80358e-07
-1.40022	-3.35641e-07
-1.30009	-2.99417e-07
-1.2001	-2.56815e-07
-1.10017	-2.23781e-07
-1.00002	-1.92456e-07
-0.90009	-1.59474e-07
-0.80009	-1.28265e-07
-0.69995	-1.01794e-07
-0.60009	-7.63605e-08
-0.50004	-5.16496e-08
-0.39994	-3.15218e-08
-0.30008	-1.48432e-08
-0.20008	-5.41734e-09
-0.10009	-1.58543e-09
-9.06218e-05	2.62125e-12
0.09994	3.40002e-09
0.19994	1.96771e-08
0.29992	5.70336e-08
0.39975	1.08856e-07
0.49986	1.64402e-07
0.59989	2.22264e-07
0.69978	2.84992e-07
0.79994	3.58415e-07
0.89991	4.39015e-07
0.99984	5.15566e-07
1.10001	5.97997e-07
1.19992	6.84057e-07
1.2999	7.72352e-07
1.40005	8.45578e-07
1.49989	9.4328e-07
1.59989	9.76565e-07
1.69998	1.05566e-06
1.7998	1.13558e-06
1.89989	1.22302e-06
1.99998	1.32528e-06

## Sheet: Visible
		Optical Power = 10uW
	Learning																																		Testing
	I_ds (A)																																		I_ds (A)
V_ds (V)	Dark	500	510	520	530	540	550	560	570	580	590	600	610	620	630	640	650	660	670	680	690	700	710	720	730	740	750	760	770	780	790	800			560	600	650	700	750
-2.0001	-6.25281e-07	-8.01026e-07	-7.61531e-07	-7.78312e-07	-7.39158e-07	-7.3098e-07	-7.34967e-07	-7.54003e-07	-7.43573e-07	-7.25311e-07	-7.28873e-07	-7.27076e-07	-7.35424e-07	-7.17216e-07	-7.10446e-07	-7.08236e-07	-7.06687e-07	-7.17349e-07	-7.08214e-07	-7.05426e-07	-6.75524e-07	-6.2183e-07	-6.29339e-07	-6.33151e-07	-6.1595e-07	-6.03369e-07	-5.97942e-07	-5.963e-07	-5.95127e-07	-5.93251e-07	-5.90611e-07	-5.81411e-07			-7.68271e-07	-7.39513e-07	-7.03035e-07	-6.93558e-07	-5.71952e-07
-1.90004	-5.751e-07	-7.40391e-07	-7.10649e-07	-7.09308e-07	-6.82676e-07	-6.71472e-07	-6.78448e-07	-6.9621e-07	-6.87189e-07	-6.70235e-07	-6.56427e-07	-6.68354e-07	-6.78044e-07	-6.67997e-07	-6.54339e-07	-6.42272e-07	-6.54993e-07	-6.58495e-07	-6.46199e-07	-6.4718e-07	-6.15518e-07	-5.79242e-07	-5.68139e-07	-5.7705e-07	-5.59019e-07	-5.44972e-07	-5.45916e-07	-5.44543e-07	-5.36067e-07	-5.35642e-07	-5.39695e-07	-5.29603e-07			-7.09383e-07	-6.79602e-07	-6.46613e-07	-6.41779e-07	-5.19002e-07
-1.79998	-5.24896e-07	-6.81686e-07	-6.49639e-07	-6.51045e-07	-6.25827e-07	-6.07383e-07	-6.30743e-07	-6.2656e-07	-6.31594e-07	-6.12158e-07	-6.15919e-07	-6.11863e-07	-6.26415e-07	-6.14341e-07	-6.03238e-07	-5.927e-07	-6.05529e-07	-6.11645e-07	-5.95497e-07	-5.96006e-07	-5.6332e-07	-5.32904e-07	-5.22098e-07	-5.25729e-07	-5.1293e-07	-4.99546e-07	-5.04346e-07	-4.97144e-07	-4.90038e-07	-4.89324e-07	-4.90491e-07	-4.84286e-07			-6.52574e-07	-6.29082e-07	-5.93573e-07	-5.88079e-07	-4.72475e-07
-1.70014	-4.77732e-07	-6.33529e-07	-6.02934e-07	-6.00127e-07	-5.80416e-07	-5.66835e-07	-5.75116e-07	-5.78154e-07	-5.82536e-07	-5.60865e-07	-5.65703e-07	-5.60209e-07	-5.75069e-07	-5.6469e-07	-5.65902e-07	-5.44919e-07	-5.54271e-07	-5.62249e-07	-5.47431e-07	-5.46003e-07	-5.14434e-07	-4.93129e-07	-4.81112e-07	-4.81143e-07	-4.6764e-07	-4.51059e-07	-4.57246e-07	-4.54645e-07	-4.50022e-07	-4.46172e-07	-4.45356e-07	-4.41938e-07			-6.0324e-07	-5.79581e-07	-5.47925e-07	-5.4188e-07	-4.35103e-07
-1.60005	-4.31363e-07	-5.74617e-07	-5.4499e-07	-5.4978e-07	-5.1896e-07	-5.14876e-07	-5.21603e-07	-5.32258e-07	-5.37595e-07	-5.10032e-07	-5.10764e-07	-5.16346e-07	-5.2285e-07	-5.15531e-07	-5.14159e-07	-4.96262e-07	-5.08079e-07	-5.16516e-07	-5.03472e-07	-4.99067e-07	-4.68391e-07	-4.47314e-07	-4.37744e-07	-4.38967e-07	-4.24433e-07	-4.09597e-07	-4.11425e-07	-4.08285e-07	-4.07377e-07	-4.02559e-07	-4.00138e-07	-4.004e-07			-5.50415e-07	-5.2838e-07	-5.00019e-07	-4.91337e-07	-3.90259e-07
-1.50006	-3.80357e-07	-5.26536e-07	-4.91967e-07	-5.00513e-07	-4.68582e-07	-4.65134e-07	-4.74934e-07	-4.86591e-07	-4.88634e-07	-4.68565e-07	-4.74134e-07	-4.66275e-07	-4.75371e-07	-4.71719e-07	-4.61827e-07	-4.54256e-07	-4.59424e-07	-4.70998e-07	-4.58407e-07	-4.52777e-07	-4.24658e-07	-4.05978e-07	-3.93483e-07	-3.9516e-07	-3.83823e-07	-3.72856e-07	-3.73793e-07	-3.67256e-07	-3.66595e-07	-3.64318e-07	-3.65563e-07	-3.62479e-07			-5.00863e-07	-4.76794e-07	-4.57014e-07	-4.48615e-07	-3.54281e-07
-1.4002	-3.35641e-07	-4.71925e-07	-4.42206e-07	-4.50391e-07	-4.26674e-07	-4.19255e-07	-4.25128e-07	-4.43349e-07	-4.41938e-07	-4.27222e-07	-4.24401e-07	-4.20265e-07	-4.3194e-07	-4.2733e-07	-4.20525e-07	-4.07443e-07	-4.22092e-07	-4.22608e-07	-4.137e-07	-4.12985e-07	-3.77498e-07	-3.66835e-07	-3.59288e-07	-3.56139e-07	-3.453e-07	-3.30873e-07	-3.34901e-07	-3.32213e-07	-3.28355e-07	-3.33128e-07	-3.22279e-07	-3.20417e-07			-4.50655e-07	-4.28118e-07	-4.10509e-07	-4.03441e-07	-3.17e-07
-1.30008	-2.99417e-07	-4.19082e-07	-3.99595e-07	-4.00658e-07	-3.82551e-07	-3.79404e-07	-3.81372e-07	-3.9876e-07	-3.99159e-07	-3.85154e-07	-3.8478e-07	-3.79321e-07	-3.89063e-07	-3.83294e-07	-3.77791e-07	-3.69393e-07	-3.79664e-07	-3.81932e-07	-3.74906e-07	-3.67782e-07	-3.41683e-07	-3.27743e-07	-3.16186e-07	-3.17191e-07	-3.06759e-07	-2.96295e-07	-2.97364e-07	-2.96208e-07	-2.92991e-07	-2.988e-07	-2.88166e-07	-2.85075e-07			-4.0849e-07	-3.88954e-07	-3.73582e-07	-3.62383e-07	-2.78119e-07
-1.20008	-2.56815e-07	-3.74742e-07	-3.54928e-07	-3.63648e-07	-3.39066e-07	-3.34933e-07	-3.47842e-07	-3.54734e-07	-3.49977e-07	-3.40561e-07	-3.44426e-07	-3.41077e-07	-3.47823e-07	-3.42683e-07	-3.38498e-07	-3.24901e-07	-3.34723e-07	-3.35885e-07	-3.37216e-07	-3.30189e-07	-3.02081e-07	-2.88891e-07	-2.76145e-07	-2.84069e-07	-2.72695e-07	-2.64994e-07	-2.65574e-07	-2.61817e-07	-2.60558e-07	-2.6281e-07	-2.53625e-07	-2.54625e-07			-3.61803e-07	-3.45406e-07	-3.33699e-07	-3.19176e-07	-2.48229e-07
-1.10015	-2.23781e-07	-3.31254e-07	-3.16413e-07	-3.19201e-07	-3.01767e-07	-2.97068e-07	-3.07893e-07	-3.15394e-07	-3.14164e-07	-3.04267e-07	-3.07125e-07	-3.03536e-07	-3.10586e-07	-3.02033e-07	-3.00327e-07	-2.88028e-07	-2.96241e-07	-3.02512e-07	-2.98708e-07	-2.93869e-07	-2.68525e-07	-2.55204e-07	-2.46752e-07	-2.44633e-07	-2.38939e-07	-2.3404e-07	-2.30331e-07	-2.32485e-07	-2.27933e-07	-2.30979e-07	-2.20988e-07	-2.22705e-07			-3.21407e-07	-3.05283e-07	-2.95868e-07	-2.84266e-07	-2.19358e-07
-1.00001	-1.92456e-07	-2.87266e-07	-2.78013e-07	-2.79634e-07	-2.65642e-07	-2.60185e-07	-2.69316e-07	-2.77203e-07	-2.72194e-07	-2.67984e-07	-2.71484e-07	-2.67618e-07	-2.74239e-07	-2.65974e-07	-2.65715e-07	-2.55067e-07	-2.6208e-07	-2.65269e-07	-2.6626e-07	-2.57052e-07	-2.35633e-07	-2.24498e-07	-2.13434e-07	-2.11537e-07	-2.07109e-07	-2.02401e-07	-2.01065e-07	-2.00909e-07	-1.97457e-07	-2.01442e-07	-1.91656e-07	-1.91974e-07			-2.82502e-07	-2.69485e-07	-2.60912e-07	-2.48651e-07	-1.88781e-07
-0.900064	-1.59474e-07	-2.54374e-07	-2.41722e-07	-2.43903e-07	-2.2644e-07	-2.27859e-07	-2.33997e-07	-2.41065e-07	-2.37702e-07	-2.33366e-07	-2.38984e-07	-2.33451e-07	-2.3927e-07	-2.33901e-07	-2.30574e-07	-2.2234e-07	-2.3231e-07	-2.30374e-07	-2.3569e-07	-2.22714e-07	-2.0327e-07	-1.89712e-07	-1.84798e-07	-1.82551e-07	-1.78809e-07	-1.74189e-07	-1.73697e-07	-1.75219e-07	-1.69955e-07	-1.73925e-07	-1.63371e-07	-1.65324e-07			-2.4742e-07	-2.38399e-07	-2.27709e-07	-2.13646e-07	-1.61952e-07
-0.800066	-1.28265e-07	-2.14798e-07	-2.05631e-07	-2.06903e-07	-1.95681e-07	-1.94193e-07	-1.99847e-07	-2.05885e-07	-2.00587e-07	-2.03332e-07	-2.05357e-07	-2.02249e-07	-2.06499e-07	-2.00693e-07	-1.99508e-07	-1.91943e-07	-2.0003e-07	-1.99545e-07	-2.03647e-07	-1.91032e-07	-1.73919e-07	-1.60947e-07	-1.56133e-07	-1.54081e-07	-1.5132e-07	-1.47824e-07	-1.47242e-07	-1.47997e-07	-1.44041e-07	-1.48658e-07	-1.37732e-07	-1.39507e-07			-2.13406e-07	-2.03541e-07	-1.92979e-07	-1.85197e-07	-1.38128e-07
-0.699935	-1.01794e-07	-1.78667e-07	-1.75619e-07	-1.74544e-07	-1.62398e-07	-1.63827e-07	-1.68978e-07	-1.71256e-07	-1.69295e-07	-1.72902e-07	-1.75475e-07	-1.75311e-07	-1.76893e-07	-1.71329e-07	-1.69528e-07	-1.62894e-07	-1.69785e-07	-1.70092e-07	-1.73108e-07	-1.62028e-07	-1.44326e-07	-1.34783e-07	-1.30095e-07	-1.28801e-07	-1.25593e-07	-1.22532e-07	-1.20945e-07	-1.25321e-07	-1.19115e-07	-1.23658e-07	-1.12662e-07	-1.16039e-07			-1.80163e-07	-1.75657e-07	-1.64662e-07	-1.53144e-07	-1.14606e-07
-0.600058	-7.63605e-08	-1.49402e-07	-1.44065e-07	-1.42036e-07	-1.34885e-07	-1.35625e-07	-1.39898e-07	-1.45209e-07	-1.44853e-07	-1.44042e-07	-1.46612e-07	-1.48175e-07	-1.49402e-07	-1.44057e-07	-1.41443e-07	-1.35996e-07	-1.42699e-07	-1.42483e-07	-1.45973e-07	-1.35849e-07	-1.17609e-07	-1.09189e-07	-1.04881e-07	-1.02049e-07	-1.00328e-07	-9.91543e-08	-9.52258e-08	-1.00276e-07	-9.37139e-08	-9.90157e-08	-8.73985e-08	-9.11659e-08			-1.48593e-07	-1.46471e-07	-1.39579e-07	-1.23639e-07	-8.98751e-08
-0.500009	-5.16496e-08	-1.18103e-07	-1.15046e-07	-1.13217e-07	-1.06625e-07	-1.07777e-07	-1.11607e-07	-1.16375e-07	-1.1474e-07	-1.18307e-07	-1.22461e-07	-1.19452e-07	-1.22414e-07	-1.17982e-07	-1.15112e-07	-1.10032e-07	-1.14431e-07	-1.17456e-07	-1.18163e-07	-1.09986e-07	-9.21311e-08	-8.36054e-08	-7.78901e-08	-7.5033e-08	-7.30125e-08	-7.00873e-08	-6.90396e-08	-7.21744e-08	-6.79182e-08	-7.44757e-08	-6.51966e-08	-6.69023e-08			-1.19003e-07	-1.19499e-07	-1.13089e-07	-9.38622e-08	-6.48762e-08
-0.399919	-3.15218e-08	-8.80128e-08	-8.47969e-08	-8.6777e-08	-8.09671e-08	-8.13276e-08	-8.44139e-08	-8.86341e-08	-8.68329e-08	-9.15082e-08	-9.61008e-08	-9.39158e-08	-9.61774e-08	-9.23208e-08	-8.92145e-08	-8.45455e-08	-8.86313e-08	-9.2441e-08	-9.30527e-08	-8.34565e-08	-6.57265e-08	-5.72432e-08	-5.25131e-08	-4.85086e-08	-4.73555e-08	-4.47748e-08	-4.36256e-08	-4.63148e-08	-4.28084e-08	-4.79439e-08	-3.97841e-08	-4.15914e-08			-9.13576e-08	-9.40652e-08	-8.7319e-08	-6.66335e-08	-4.08987e-08
-0.300047	-1.48432e-08	-6.41832e-08	-5.88451e-08	-6.04625e-08	-5.76644e-08	-5.75758e-08	-5.94241e-08	-6.23277e-08	-6.23064e-08	-6.68126e-08	-7.10233e-08	-7.01521e-08	-7.10342e-08	-6.83077e-08	-6.4655e-08	-6.20123e-08	-6.45048e-08	-6.88246e-08	-6.96418e-08	-6.00635e-08	-4.41678e-08	-3.44994e-08	-2.95309e-08	-2.64448e-08	-2.56802e-08	-2.35358e-08	-2.32092e-08	-2.53789e-08	-2.27504e-08	-2.60017e-08	-1.99602e-08	-2.22222e-08			-6.4961e-08	-6.93724e-08	-6.33271e-08	-4.15628e-08	-2.18988e-08
-0.200045	-5.41734e-09	-4.16635e-08	-3.83356e-08	-3.91066e-08	-3.79941e-08	-3.79907e-08	-3.95716e-08	-4.17383e-08	-4.14098e-08	-4.5065e-08	-4.77875e-08	-4.87786e-08	-4.95025e-08	-4.80099e-08	-4.40495e-08	-4.26407e-08	-4.45043e-08	-4.89496e-08	-4.96809e-08	-4.11029e-08	-2.66569e-08	-1.83977e-08	-1.4708e-08	-1.21651e-08	-1.17932e-08	-1.03593e-08	-9.94042e-09	-1.11226e-08	-9.35338e-09	-1.06939e-08	-8.033e-09	-8.27167e-09			-4.42307e-08	-4.83779e-08	-4.34322e-08	-2.47737e-08	-1.04056e-08
-0.100045	-1.58543e-09	-2.5111e-08	-2.36171e-08	-2.40459e-08	-2.35093e-08	-2.37926e-08	-2.44509e-08	-2.60903e-08	-2.62228e-08	-2.81285e-08	-2.98622e-08	-3.2513e-08	-3.30368e-08	-3.2026e-08	-2.85831e-08	-2.80802e-08	-2.91706e-08	-3.3136e-08	-3.40233e-08	-2.67538e-08	-1.53659e-08	-9.21427e-09	-6.64558e-09	-5.07642e-09	-4.86476e-09	-3.96388e-09	-3.77314e-09	-3.79059e-09	-3.31985e-09	-3.4981e-09	-2.65106e-09	-2.48086e-09			-2.81429e-08	-3.18548e-08	-2.87122e-08	-1.40129e-08	-4.47055e-09
-4.58757e-05	2.62125e-12	-1.39745e-08	-1.37629e-08	-1.37039e-08	-1.36945e-08	-1.40217e-08	-1.43722e-08	-1.5422e-08	-1.58055e-08	-1.64025e-08	-1.74818e-08	-2.04347e-08	-2.11012e-08	-2.01733e-08	-1.75747e-08	-1.74138e-08	-1.83771e-08	-2.16575e-08	-2.24023e-08	-1.66104e-08	-8.2797e-09	-4.09278e-09	-2.54723e-09	-1.71466e-09	-1.58421e-09	-1.14128e-09	-9.33654e-10	-8.21061e-10	-6.44581e-10	-5.13905e-10	-4.04463e-10	-3.20518e-10			-1.71254e-08	-2.0072e-08	-1.81212e-08	-7.58858e-09	-1.42785e-09
0.09999	3.40002e-09	-2.62606e-09	-2.82627e-09	-2.70438e-09	-3.36422e-09	-4.15768e-09	-3.09501e-09	-4.33651e-09	-4.87421e-09	-3.58892e-09	-3.63945e-09	-7.75497e-09	-8.42517e-09	-7.61883e-09	-6.07853e-09	-5.92406e-09	-7.04914e-09	-9.19859e-09	-9.82894e-09	-5.64244e-09	-2.91972e-11	2.42839e-09	3.33383e-09	3.76865e-09	3.71242e-09	3.85916e-09	3.88804e-09	4.24043e-09	4.33386e-09	4.44285e-09	3.74074e-09	3.67451e-09			-5.69352e-09	-7.68746e-09	-6.60386e-09	-1.26855e-11	3.58517e-09
0.199991	1.96771e-08	2.34016e-08	2.34554e-08	2.35077e-08	2.16099e-08	2.07837e-08	2.28876e-08	2.18646e-08	2.18676e-08	2.33538e-08	2.46484e-08	1.92993e-08	1.84233e-08	1.89503e-08	2.12979e-08	1.98087e-08	1.91398e-08	1.78491e-08	1.72574e-08	1.91573e-08	2.30742e-08	2.41978e-08	2.41799e-08	2.48059e-08	2.42736e-08	2.36577e-08	2.4451e-08	2.47324e-08	2.45607e-08	2.45968e-08	2.27717e-08	2.18954e-08			2.1183e-08	2.01189e-08	1.91606e-08	2.2768e-08	2.27103e-08
0.299963	5.70336e-08	7.95518e-08	7.78738e-08	7.87196e-08	7.60341e-08	7.25763e-08	7.66933e-08	7.52811e-08	7.58609e-08	7.66458e-08	7.78523e-08	7.35165e-08	7.19962e-08	7.18205e-08	7.37465e-08	7.13639e-08	7.19043e-08	7.16798e-08	7.0375e-08	7.07213e-08	7.29633e-08	7.37317e-08	7.28751e-08	7.30681e-08	7.21849e-08	7.0938e-08	7.18583e-08	7.27657e-08	7.19029e-08	7.26893e-08	6.98942e-08	6.87577e-08			7.61831e-08	7.43349e-08	7.10857e-08	7.44003e-08	7.00718e-08
0.399811	1.08856e-07	1.5891e-07	1.53998e-07	1.56039e-07	1.51779e-07	1.47329e-07	1.50419e-07	1.49317e-07	1.50124e-07	1.49187e-07	1.50963e-07	1.46519e-07	1.44018e-07	1.43541e-07	1.44097e-07	1.43674e-07	1.43285e-07	1.43415e-07	1.43456e-07	1.41878e-07	1.43556e-07	1.43447e-07	1.42283e-07	1.43098e-07	1.41537e-07	1.40861e-07	1.39906e-07	1.41178e-07	1.41095e-07	1.41427e-07	1.38231e-07	1.37538e-07			1.51943e-07	1.47587e-07	1.42816e-07	1.47613e-07	1.39609e-07
0.499915	1.64402e-07	2.4359e-07	2.35139e-07	2.37288e-07	2.34575e-07	2.28947e-07	2.302e-07	2.27726e-07	2.28014e-07	2.28421e-07	2.29111e-07	2.25973e-07	2.20419e-07	2.20405e-07	2.21465e-07	2.20888e-07	2.21281e-07	2.2134e-07	2.21002e-07	2.20603e-07	2.20341e-07	2.1926e-07	2.18886e-07	2.18801e-07	2.1759e-07	2.16297e-07	2.16374e-07	2.16808e-07	2.1665e-07	2.16928e-07	2.13271e-07	2.14734e-07			2.32349e-07	2.25527e-07	2.20287e-07	2.26865e-07	2.17331e-07
0.599944	2.22264e-07	3.27527e-07	3.12266e-07	3.16851e-07	3.13901e-07	3.08999e-07	3.06496e-07	3.0433e-07	3.04273e-07	3.0378e-07	3.05227e-07	3.01714e-07	2.95916e-07	2.94774e-07	2.95761e-07	2.95844e-07	2.93916e-07	2.96684e-07	2.949e-07	2.96674e-07	2.95577e-07	2.93841e-07	2.90985e-07	2.90696e-07	2.90966e-07	2.89897e-07	2.92288e-07	2.89602e-07	2.90407e-07	2.90143e-07	2.85814e-07	2.87542e-07			3.11022e-07	3.01646e-07	2.93188e-07	3.05018e-07	2.9407e-07
0.699836	2.84992e-07	4.10626e-07	3.90075e-07	3.95017e-07	3.91846e-07	3.85553e-07	3.81508e-07	3.77063e-07	3.79096e-07	3.77063e-07	3.78449e-07	3.7624e-07	3.64592e-07	3.64255e-07	3.68125e-07	3.65295e-07	3.64007e-07	3.67802e-07	3.66382e-07	3.6947e-07	3.62788e-07	3.65829e-07	3.59729e-07	3.59654e-07	3.60183e-07	3.61385e-07	3.59965e-07	3.58497e-07	3.57955e-07	3.551e-07	3.54884e-07	3.55727e-07			3.86386e-07	3.75e-07	3.6335e-07	3.7812e-07	3.61571e-07
0.799983	3.58415e-07	4.96925e-07	4.68202e-07	4.79502e-07	4.69781e-07	4.64499e-07	4.58625e-07	4.54677e-07	4.5509e-07	4.5121e-07	4.52453e-07	4.50551e-07	4.35321e-07	4.34775e-07	4.42862e-07	4.39614e-07	4.36804e-07	4.40523e-07	4.40798e-07	4.40868e-07	4.36427e-07	4.40687e-07	4.26496e-07	4.30357e-07	4.29806e-07	4.32762e-07	4.29611e-07	4.30007e-07	4.2506e-07	4.25919e-07	4.22773e-07	4.2272e-07			4.64536e-07	4.46965e-07	4.36202e-07	4.55201e-07	4.35533e-07
0.899963	4.39015e-07	5.85464e-07	5.488e-07	5.6186e-07	5.53877e-07	5.46541e-07	5.4271e-07	5.35646e-07	5.32673e-07	5.33601e-07	5.32788e-07	5.28526e-07	5.11745e-07	5.12875e-07	5.17161e-07	5.12283e-07	5.09971e-07	5.13988e-07	5.17199e-07	5.17131e-07	5.03929e-07	5.15736e-07	4.99621e-07	5.05791e-07	5.03478e-07	5.0691e-07	5.01588e-07	4.99444e-07	4.97345e-07	4.99001e-07	4.91896e-07	4.92066e-07			5.47709e-07	5.26918e-07	5.07677e-07	5.34833e-07	5.07348e-07
0.999891	5.15566e-07	6.8186e-07	6.42245e-07	6.52598e-07	6.4038e-07	6.34473e-07	6.24907e-07	6.22696e-07	6.16898e-07	6.21599e-07	6.19094e-07	6.08532e-07	5.94611e-07	5.90017e-07	5.91883e-07	5.95773e-07	5.85009e-07	5.88412e-07	5.91367e-07	5.95519e-07	5.82162e-07	5.81334e-07	5.78042e-07	5.81126e-07	5.79873e-07	5.80207e-07	5.80119e-07	5.76329e-07	5.73375e-07	5.69162e-07	5.65565e-07	5.71611e-07			6.36564e-07	6.13088e-07	5.87272e-07	6.17626e-07	5.90238e-07
1.10005	5.97997e-07	7.74932e-07	7.3181e-07	7.46271e-07	7.3015e-07	7.20618e-07	7.12111e-07	7.08809e-07	7.04034e-07	7.09173e-07	6.99563e-07	6.92013e-07	6.74208e-07	6.70412e-07	6.68774e-07	6.74982e-07	6.6898e-07	6.75066e-07	6.72479e-07	6.69494e-07	6.60453e-07	6.65484e-07	6.55319e-07	6.62542e-07	6.57878e-07	6.5745e-07	6.562e-07	6.50315e-07	6.46695e-07	6.39312e-07	6.41141e-07	6.49635e-07			7.1943e-07	6.92797e-07	6.62487e-07	6.99752e-07	6.66206e-07
1.19996	6.84057e-07	8.72873e-07	8.1856e-07	8.36724e-07	8.24223e-07	8.06712e-07	7.96707e-07	7.97406e-07	7.89173e-07	7.97371e-07	7.83156e-07	7.80509e-07	7.55043e-07	7.50051e-07	7.52436e-07	7.47933e-07	7.39063e-07	7.49847e-07	7.59254e-07	7.46471e-07	7.37707e-07	7.43912e-07	7.23869e-07	7.35393e-07	7.31943e-07	7.34914e-07	7.33597e-07	7.2956e-07	7.19067e-07	7.16529e-07	7.15697e-07	7.20371e-07			8.0822e-07	7.79373e-07	7.41367e-07	7.85198e-07	7.39666e-07
1.29995	7.72352e-07	9.73367e-07	9.08398e-07	9.28158e-07	9.14446e-07	9.02452e-07	8.89835e-07	8.86075e-07	8.72794e-07	8.80388e-07	8.65935e-07	8.65118e-07	8.36022e-07	8.32715e-07	8.24708e-07	8.27891e-07	8.16572e-07	8.26762e-07	8.34698e-07	8.32648e-07	8.13333e-07	8.18699e-07	8.03233e-07	8.07281e-07	8.08446e-07	8.12985e-07	8.10284e-07	8.00192e-07	7.92871e-07	7.86494e-07	7.86053e-07	7.94035e-07			8.97788e-07	8.60729e-07	8.25028e-07	8.68528e-07	8.22178e-07
1.40009	8.45578e-07	1.00348e-06	9.99514e-07	1.01943e-06	1.00666e-06	9.93359e-07	9.79084e-07	9.70812e-07	9.64023e-07	9.65436e-07	9.55989e-07	9.51498e-07	9.17453e-07	9.05036e-07	9.08633e-07	8.98664e-07	8.97981e-07	9.08002e-07	9.09824e-07	9.04624e-07	8.86767e-07	9.12627e-07	8.78439e-07	8.80695e-07	8.84559e-07	8.93612e-07	8.85489e-07	8.76898e-07	8.71115e-07	8.63364e-07	8.60674e-07	8.67793e-07			9.86078e-07	9.40334e-07	8.987e-07	9.554e-07	8.9632e-07
1.49994	9.4328e-07	1.08908e-06	1.05001e-06	1.04533e-06	1.02775e-06	1.01724e-06	1.01072e-06	9.9686e-07	1.03485e-06	9.84234e-07	9.6973e-07	9.61788e-07	9.96255e-07	9.83831e-07	9.83465e-07	9.82829e-07	9.88975e-07	9.76145e-07	9.85146e-07	9.91671e-07	9.71357e-07	9.90385e-07	9.56116e-07	9.6858e-07	9.60776e-07	9.64493e-07	9.53916e-07	9.54791e-07	9.46432e-07	9.37956e-07	9.34405e-07	9.3257e-07			1.00771e-06	9.578e-07	9.78545e-07	1.00739e-06	9.65717e-07
1.59994	9.76565e-07	1.19717e-06	1.11082e-06	1.12477e-06	1.10246e-06	1.0985e-06	1.08327e-06	1.07403e-06	1.05296e-06	1.06369e-06	1.0472e-06	1.03984e-06	1.0037e-06	1.04194e-06	1.04469e-06	1.03983e-06	9.8099e-07	9.82036e-07	1.04458e-06	1.04219e-06	1.02702e-06	9.90711e-07	1.02198e-06	1.03061e-06	1.02755e-06	1.02824e-06	1.02938e-06	1.02052e-06	1.0136e-06	1.01199e-06	1.00664e-06	1.01265e-06			1.08201e-06	1.0364e-06	9.84124e-07	1.04445e-06	1.03413e-06
1.70001	1.05566e-06	1.28846e-06	1.18081e-06	1.2188e-06	1.18502e-06	1.17727e-06	1.16875e-06	1.1561e-06	1.14408e-06	1.14449e-06	1.11653e-06	1.11311e-06	1.07034e-06	1.05772e-06	1.06077e-06	1.05459e-06	1.05262e-06	1.04674e-06	1.07026e-06	1.05109e-06	1.03153e-06	1.05923e-06	1.03324e-06	1.03217e-06	1.03334e-06	1.03945e-06	1.0285e-06	1.0209e-06	1.01099e-06	1.04798e-06	1.04918e-06	1.04879e-06			1.16584e-06	1.10879e-06	1.04564e-06	1.12301e-06	1.03058e-06
1.79985	1.13558e-06	1.38341e-06	1.27347e-06	1.29555e-06	1.27104e-06	1.26234e-06	1.25699e-06	1.23322e-06	1.21927e-06	1.2237e-06	1.19177e-06	1.19594e-06	1.12795e-06	1.12793e-06	1.13482e-06	1.11806e-06	1.12074e-06	1.12618e-06	1.12645e-06	1.1283e-06	1.10836e-06	1.1305e-06	1.0876e-06	1.09575e-06	1.09306e-06	1.10363e-06	1.08526e-06	1.07714e-06	1.07206e-06	1.05444e-06	1.06233e-06	1.06501e-06			1.25481e-06	1.19336e-06	1.12282e-06	1.20264e-06	1.1078e-06
1.89993	1.22302e-06	1.47653e-06	1.355e-06	1.37292e-06	1.36668e-06	1.3638e-06	1.32519e-06	1.31466e-06	1.2982e-06	1.3166e-06	1.28014e-06	1.27486e-06	1.20035e-06	1.19419e-06	1.21683e-06	1.18324e-06	1.19171e-06	1.18727e-06	1.19976e-06	1.18624e-06	1.17226e-06	1.20497e-06	1.14565e-06	1.16568e-06	1.15902e-06	1.16929e-06	1.15547e-06	1.14674e-06	1.13843e-06	1.11959e-06	1.1212e-06	1.12036e-06			1.33663e-06	1.26385e-06	1.18463e-06	1.28367e-06	1.18027e-06
2.00002	1.32528e-06	1.58097e-06	1.44023e-06	1.46988e-06	1.45378e-06	1.45138e-06	1.41358e-06	1.38688e-06	1.39749e-06	1.39781e-06	1.34228e-06	1.34487e-06	1.26667e-06	1.26556e-06	1.27133e-06	1.26308e-06	1.26459e-06	1.2623e-06	1.27719e-06	1.24982e-06	1.2361e-06	1.27557e-06	1.20887e-06	1.23579e-06	1.22604e-06	1.24572e-06	1.21377e-06	1.21171e-06	1.20604e-06	1.18749e-06	1.18721e-06	1.18828e-06			1.42779e-06	1.34894e-06	1.256e-06	1.36051e-06	1.23637e-06

## Sheet: Fig3b
	Responsivity (mA/W)
V_ds (V)	500	510	520	530	540	550	560	570	580	590	600	610	620	630	640	650	660	670	680	690	700	710	720	730	740	750	760	770	780	790	800
-2.0001	-17.5745	-13.6251	-15.3032	-11.3877	-10.57	-10.9687	-12.8722	-11.8293	-10.003	-10.3592	-10.1795	-11.0143	-9.19356	-8.51652	-8.29549	-8.14066	-9.20686	-8.29334	-8.01455	-5.02434	0.34505	-0.40582	-0.78705	0.93307	2.19118	2.73391	2.8981	3.01535	3.20296	3.46699	4.38694
-1.90004	-16.5292	-13.5549	-13.4208	-10.7576	-9.63725	-10.3348	-12.1111	-11.209	-9.51353	-8.13268	-9.32544	-10.2944	-9.28974	-7.92389	-6.71721	-7.98934	-8.33951	-7.10994	-7.20804	-4.04186	-0.41419	0.6961	-0.19505	1.60808	3.01282	2.91842	3.05568	3.90328	3.9458	3.54051	4.54968
-1.79998	-15.679	-12.4742	-12.6148	-10.0931	-8.24869	-10.5847	-10.1663	-10.6698	-8.72611	-9.10222	-8.69667	-10.1518	-8.94443	-7.83414	-6.78033	-8.06324	-8.67491	-7.06005	-7.11091	-3.84236	-0.8008	0.27981	-0.08324	1.19664	2.53507	2.05507	2.77522	3.48581	3.55728	3.44054	4.06102
-1.70014	-15.5798	-12.5202	-12.2395	-10.2684	-8.91026	-9.73843	-10.0422	-10.4804	-8.3133	-8.79711	-8.24769	-9.73375	-8.69578	-8.81703	-6.71867	-7.65395	-8.45173	-6.9699	-6.82712	-3.67019	-1.53974	-0.33803	-0.34109	1.00919	2.66727	2.04863	2.30869	2.77101	3.15599	3.23758	3.57938
-1.60005	-14.3254	-11.3627	-11.8417	-8.75972	-8.3513	-9.02397	-10.0895	-10.6232	-7.86686	-7.94013	-8.49829	-9.14869	-8.41679	-8.27961	-6.48989	-7.67157	-8.51528	-7.21092	-6.7704	-3.70282	-1.59509	-0.63806	-0.76039	0.693	2.17659	1.99377	2.30784	2.39858	2.8804	3.12255	3.09626
-1.50006	-14.6179	-11.1609	-12.0156	-8.82249	-8.47762	-9.45763	-10.6233	-10.8277	-8.82074	-9.3776	-8.59172	-9.50137	-9.13612	-8.14698	-7.38985	-7.90669	-9.06402	-7.80494	-7.24194	-4.43003	-2.56209	-1.31254	-1.48027	-0.34655	0.75011	0.65647	1.31013	1.3762	1.60398	1.4794	1.78782
-1.4002	-13.6285	-10.6565	-11.475	-9.10332	-8.36139	-8.94874	-10.7709	-10.6297	-9.15809	-8.876	-8.46247	-9.62996	-9.1689	-8.48843	-7.18027	-8.64517	-8.69677	-7.8059	-7.73441	-4.18579	-3.11943	-2.36472	-2.04984	-0.96594	0.4768	0.07392	0.34275	0.72855	0.25124	1.33619	1.52239
-1.30008	-11.9666	-10.0178	-10.1241	-8.3134	-7.99875	-8.19557	-9.93438	-9.97425	-8.57378	-8.53631	-7.99043	-8.96469	-8.38771	-7.8375	-6.99762	-8.02479	-8.25151	-7.54895	-6.83656	-4.22667	-2.83267	-1.67696	-1.77747	-0.73425	0.31218	0.20528	0.32086	0.64254	0.06166	1.12502	1.43415
-1.20008	-11.7927	-9.81131	-10.6833	-8.22507	-7.81182	-9.10266	-9.79187	-9.31621	-8.37461	-8.76106	-8.42623	-9.10085	-8.58684	-8.16835	-6.80855	-7.79084	-7.90697	-8.04007	-7.33741	-4.52663	-3.20761	-1.93302	-2.72543	-1.588	-0.81788	-0.87586	-0.50025	-0.37427	-0.59954	0.31896	0.21903
-1.10015	-10.7473	-9.26317	-9.54194	-7.79855	-7.32866	-8.41121	-9.16128	-9.0383	-8.04863	-8.33443	-7.97552	-8.68046	-7.82521	-7.6546	-6.42473	-7.24603	-7.87311	-7.49271	-7.00877	-4.47438	-3.14227	-2.29711	-2.0852	-1.51579	-1.02593	-0.65498	-0.8704	-0.41521	-0.71979	0.27935	0.1076
-1.00001	-9.48103	-8.55574	-8.71787	-7.31865	-6.77294	-7.68603	-8.47473	-7.97385	-7.55286	-7.90283	-7.51624	-8.17834	-7.35181	-7.32588	-6.26115	-6.96244	-7.28127	-7.38039	-6.45958	-4.31773	-3.20423	-2.09784	-1.90813	-1.46532	-0.99451	-0.86094	-0.84536	-0.50009	-0.89858	0.08002	0.04819
-0.900064	-9.49	-8.22477	-8.44288	-6.6966	-6.83847	-7.45233	-8.15905	-7.82278	-7.38919	-7.95096	-7.39773	-7.97959	-7.44266	-7.10996	-6.28654	-7.28356	-7.09	-7.62163	-6.32402	-4.37958	-3.02379	-2.53237	-2.30774	-1.93349	-1.47147	-1.42224	-1.57447	-1.04804	-1.44511	-0.38966	-0.58501
-0.800066	-8.65323	-7.73652	-7.8638	-6.7416	-6.59278	-7.15817	-7.76199	-7.23216	-7.50664	-7.70913	-7.39838	-7.82336	-7.2428	-7.12428	-6.36775	-7.17648	-7.12795	-7.5382	-6.27666	-4.56534	-3.26812	-2.78682	-2.58153	-2.30547	-1.95583	-1.89764	-1.97313	-1.57753	-2.03932	-0.94671	-1.1242
-0.699935	-7.68733	-7.38255	-7.27503	-6.06044	-6.20334	-6.71847	-6.94625	-6.75015	-7.11083	-7.36816	-7.35179	-7.5099	-6.95351	-6.77341	-6.11005	-6.79915	-6.82987	-7.13139	-6.0234	-4.25327	-3.29895	-2.83014	-2.7007	-2.37994	-2.07383	-1.9151	-2.35275	-1.73209	-2.18642	-1.0868	-1.42451
-0.600058	-7.30412	-6.77047	-6.56752	-5.85244	-5.92646	-6.35373	-6.88487	-6.84926	-6.76814	-7.02518	-7.18149	-7.30411	-6.76968	-6.50827	-5.9635	-6.63385	-6.61222	-6.96123	-5.94887	-4.12486	-3.28284	-2.85209	-2.56882	-2.39675	-2.27939	-1.88654	-2.39158	-1.73534	-2.26552	-1.10381	-1.48055
-0.500009	-6.64538	-6.33968	-6.15676	-5.49754	-5.61276	-5.99575	-6.47251	-6.30905	-6.66573	-7.08109	-6.78028	-7.07639	-6.6332	-6.34624	-5.83822	-6.27811	-6.58066	-6.65132	-5.83363	-4.04815	-3.19558	-2.62404	-2.33834	-2.13629	-1.84377	-1.739	-2.05248	-1.62686	-2.28261	-1.3547	-1.52527
-0.399919	-5.64911	-5.32752	-5.52553	-4.94453	-4.98058	-5.28921	-5.71124	-5.53111	-5.99864	-6.4579	-6.2394	-6.46557	-6.0799	-5.76927	-5.30237	-5.71095	-6.09193	-6.15309	-5.19348	-3.42048	-2.57214	-2.09913	-1.69869	-1.58337	-1.3253	-1.21039	-1.4793	-1.12866	-1.64221	-0.82623	-1.00697
-0.300047	-4.934	-4.40019	-4.56193	-4.28212	-4.27326	-4.45809	-4.74845	-4.74632	-5.19694	-5.61801	-5.53089	-5.61909	-5.34645	-4.98118	-4.71691	-4.96616	-5.39813	-5.47986	-4.52203	-2.93246	-1.96562	-1.46877	-1.16016	-1.0837	-0.86926	-0.8366	-1.05357	-0.79072	-1.11584	-0.5117	-0.7379
-0.200045	-3.62461	-3.29183	-3.36892	-3.25768	-3.25734	-3.41542	-3.6321	-3.59925	-3.96476	-4.23702	-4.33613	-4.40851	-4.25926	-3.86322	-3.72234	-3.9087	-4.35323	-4.42636	-3.56856	-2.12395	-1.29804	-0.92907	-0.67477	-0.63759	-0.49419	-0.45231	-0.57053	-0.3936	-0.52765	-0.26157	-0.28543
-0.100045	-2.35255	-2.20317	-2.24604	-2.19239	-2.22072	-2.28655	-2.45048	-2.46373	-2.65431	-2.82768	-3.09276	-3.14514	-3.04406	-2.69977	-2.64947	-2.75852	-3.15506	-3.24379	-2.51684	-1.37805	-0.76288	-0.50602	-0.3491	-0.32793	-0.23785	-0.21877	-0.22052	-0.17344	-0.19127	-0.10656	-0.08954
-4.58757e-05	-1.39771	-1.37655	-1.37066	-1.36971	-1.40243	-1.43748	-1.54246	-1.58081	-1.64052	-1.74844	-2.04373	-2.11038	-2.0176	-1.75774	-1.74164	-1.83797	-2.16601	-2.24049	-1.6613	-0.82823	-0.40954	-0.25498	-0.17173	-0.15868	-0.11439	-0.09363	-0.08237	-0.06472	-0.05165	-0.04071	-0.03231
0.09999	-0.60261	-0.62263	-0.61044	-0.67642	-0.75577	-0.6495	-0.77365	-0.82742	-0.69889	-0.70395	-1.1155	-1.18252	-1.10189	-0.94786	-0.93241	-1.04492	-1.25986	-1.3229	-0.90425	-0.34292	-0.09716	-0.00662	0.03686	0.03124	0.04591	0.0488	0.08404	0.09338	0.10428	0.03407	0.02745
0.199991	0.37246	0.37783	0.38307	0.19328	0.11066	0.32105	0.21876	0.21905	0.36767	0.49713	-0.03778	-0.12538	-0.07268	0.16208	0.01316	-0.05373	-0.1828	-0.24196	-0.05198	0.33972	0.45207	0.45028	0.51288	0.45965	0.39807	0.47739	0.50553	0.48836	0.49197	0.30946	0.22183
0.299963	2.25182	2.08402	2.1686	1.90005	1.55427	1.96597	1.82475	1.88273	1.96121	2.08187	1.64829	1.49625	1.47869	1.67129	1.43303	1.48707	1.46462	1.33414	1.36877	1.59297	1.66981	1.58415	1.60345	1.51513	1.39044	1.48247	1.57321	1.48693	1.56556	1.28606	1.17241
0.399811	5.00542	4.5142	4.71833	4.29225	3.8473	4.1563	4.04605	4.12684	4.03304	4.21066	3.76632	3.51616	3.46847	3.52408	3.48182	3.44287	3.45585	3.45999	3.30216	3.46996	3.45913	3.34274	3.42417	3.26809	3.20053	3.10495	3.23222	3.22385	3.25707	2.93751	2.86822
0.499915	7.91883	7.0737	7.28858	7.01732	6.45444	6.57981	6.33243	6.36117	6.4019	6.47086	6.15711	5.60169	5.60027	5.70634	5.6486	5.68792	5.69381	5.65995	5.62013	5.59392	5.48583	5.44837	5.43987	5.31879	5.18951	5.19723	5.24057	5.22483	5.25256	4.88693	5.03319
0.599944	10.5263	9.00018	9.45872	9.16365	8.67351	8.42319	8.20654	8.20089	8.15154	8.29626	7.94494	7.36521	7.25101	7.34966	7.35797	7.16516	7.44197	7.26355	7.44103	7.33131	7.15768	6.87211	6.84316	6.87019	6.7633	7.00236	6.73383	6.81426	6.78787	6.35498	6.52775
0.699836	12.5634	10.5083	11.0026	10.6854	10.0562	9.6516	9.20714	9.41044	9.20717	9.34573	9.12489	7.96004	7.92633	8.31333	8.03038	7.90157	8.28108	8.139	8.44788	7.77961	8.08378	7.47377	7.4662	7.51914	7.63934	7.49737	7.35051	7.2963	7.01083	6.98929	7.07351
0.799983	13.851	10.9787	12.1088	11.1366	10.6085	10.021	9.62628	9.66748	9.27952	9.40386	9.21366	7.69058	7.63599	8.44474	8.11995	7.83889	8.21086	8.23834	8.24537	7.80126	8.22725	6.80811	7.19422	7.13913	7.43469	7.11964	7.15926	6.6645	6.7504	6.43585	6.43052
0.899963	14.6449	10.9786	12.2845	11.4863	10.7526	10.3696	9.66312	9.36583	9.45865	9.37737	8.95113	7.27304	7.38598	7.81466	7.32686	7.09564	7.49729	7.81839	7.81167	6.49143	7.67209	6.06064	6.67767	6.44633	6.78956	6.25736	6.04298	5.83302	5.99864	5.28814	5.30514
0.999891	16.6294	12.6679	13.7031	12.4814	11.8907	10.934	10.713	10.1332	10.6033	10.3528	9.29662	7.90452	7.44507	7.63173	8.02064	6.94424	7.28454	7.58008	7.99529	6.65962	6.57679	6.24758	6.55595	6.43068	6.46407	6.45529	6.07623	5.78086	5.35957	4.99984	5.60449
1.10005	17.6935	13.3813	14.8274	13.2153	12.2621	11.4114	11.0812	10.6037	11.1176	10.1566	9.40159	7.6211	7.24145	7.07771	7.69848	7.09831	7.70686	7.44816	7.14969	6.24558	6.74868	5.73219	6.45452	5.98809	5.94529	5.82026	5.23183	4.86981	4.13154	4.31442	5.1638
1.19996	18.8816	13.4502	15.2666	14.0166	12.2655	11.265	11.3349	10.5116	11.3314	9.90983	9.64519	7.09853	6.59941	6.83789	6.38751	5.50056	6.57899	7.51966	6.24135	5.36499	5.98545	3.98111	5.13356	4.78856	5.08568	4.95394	4.55028	3.501	3.24715	3.16394	3.63136
1.29995	20.1015	13.6046	15.5806	14.2094	13.01	11.7483	11.3723	10.0442	10.8035	9.35827	9.27665	6.36696	6.03627	5.23563	5.55389	4.42197	5.44102	6.23463	6.02962	4.09807	4.63466	3.08809	3.49294	3.6094	4.06328	3.79325	2.78403	2.05188	1.41416	1.37011	2.16835
1.40009	15.7899	15.3936	17.3849	16.1087	14.7781	13.3506	12.5234	11.8445	11.9858	11.0411	10.592	7.18751	5.94578	6.30554	5.30857	5.24032	6.2424	6.42463	5.90461	4.11887	6.70491	3.28605	3.51166	3.8981	4.80338	3.99112	3.13197	2.55374	1.77864	1.50958	2.22151
1.49994	14.5803	10.6729	10.2051	8.44711	7.39611	6.74441	5.35802	9.15731	4.09542	2.64503	1.85077	5.2975	4.05508	4.01848	3.95493	4.56954	3.28651	4.1866	4.83916	2.80772	4.71055	1.28361	2.52996	1.74961	2.12127	1.06357	1.15114	0.31523	-0.53235	-0.88752	-1.07096
1.59994	22.0605	13.4256	14.8201	12.5894	12.193	10.6705	9.74641	7.63961	8.71221	7.06351	6.32761	2.71301	6.53761	6.81301	6.32681	0.44252	0.54711	6.80101	6.56271	5.04541	1.41464	4.54151	5.40481	5.09851	5.16771	5.28151	4.39571	3.70311	3.54201	3.00711	3.60861
1.70001	23.28	12.5151	16.3145	12.9369	12.1611	11.3091	10.0446	8.8424	8.8834	6.0875	5.7459	1.4682	0.206	0.5116	-0.1068	-0.3031	-0.8912	1.4607	-0.4568	-2.4122	0.3577	-2.2418	-2.3487	-2.2316	-1.6204	-2.7159	-3.4757	-4.4665	-0.7674	-0.6477	-0.6866
1.79985	24.7826	13.7895	15.9971	13.5457	12.6759	12.1409	9.7638	8.3685	8.8116	5.6195	6.036	-0.7628	-0.7654	-0.0761	-1.7516	-1.4843	-0.9402	-0.9129	-0.7276	-2.7218	-0.5078	-4.7979	-3.9833	-4.252	-3.1948	-5.0316	-5.8436	-6.3518	-8.1143	-7.325	-7.0566
1.89993	25.3509	13.1978	14.9896	14.3654	14.0773	10.2162	9.1636	7.5176	9.3578	5.7119	5.1832	-2.2671	-2.8831	-0.619	-3.9784	-3.1317	-3.5749	-2.3267	-3.6779	-5.0767	-1.8055	-7.7372	-5.7344	-6.4003	-5.373	-6.7553	-7.6279	-8.459	-10.3429	-10.1827	-10.2659
2.00002	25.5692	11.4957	14.4597	12.8505	12.6107	8.8303	6.1601	7.2208	7.253	1.6998	1.9589	-5.8604	-5.9721	-5.3951	-6.22	-6.0684	-6.2981	-4.809	-7.5462	-8.9178	-4.9713	-11.641	-8.949	-9.9238	-7.9554	-11.1512	-11.3563	-11.924	-13.7788	-13.8064	-13.6995

## Sheet: Fig3c
	Reconstruction							From commercial spectrometer
Wavelength (nm)	560	600	650	700	750		Wavelength (nm)	560	600	650	700	750
510.458	0.0045						510.358	0.000296456
510.652	0.00377						510.718	0.000259487
510.846	0.00314						511.078	0.000221019
511.039	0.00262						511.438	0.000175946
511.233	0.00217						511.797	0.000120558
511.427	0.00179						512.157	5.32351e-05
511.62	0.00148						512.517	-2.51299e-05
511.814	0.00122						512.876	-0.00011127
512.008	0.000995117						513.236	-0.000200331
512.201	0.000812194						513.595	-0.000286685
512.395	0.000660745						513.955	-0.000364536
512.589	0.000535792						514.314	-0.000428416
512.782	0.00043306						514.674	-0.000473391
512.976	0.000348889						515.033	-0.000495021
513.17	0.000280166						515.392	-0.000489731
513.363	0.00022425						515.751	-0.000455493
513.557	0.000178912						516.111	-0.000392462
513.751	0.000142276						516.47	-0.00030355
513.944	0.000112776						516.829	-0.000194641
514.138	8.91019e-05						517.188	-7.38192e-05
514.332	7.01692e-05						517.547	5.0084e-05
514.525	5.50802e-05						517.906	0.000169052
514.719	4.30955e-05						518.265	0.000277475
514.913	3.36092e-05						518.624	0.000373171
515.107	2.61259e-05						518.983	0.000457222
515.3	2.0243e-05						519.341	0.000532813
515.494	1.56338e-05						519.7	0.00060364
515.688	1.2035e-05						520.059	0.000671924
515.881	9.23452e-06						520.418	0.000736818
516.075	7.06271e-06						520.776	0.000793871
516.269	5.38415e-06						521.135	0.00083571
516.462	4.0912e-06						521.493	0.000853557
516.656	3.09866e-06						521.852	0.000839578
516.85	2.33929e-06						522.21	0.000789274
517.043	1.76029e-06						522.569	0.000703196
517.237	1.3203e-06						522.927	0.000587431
517.431	9.87075e-07						523.285	0.000452954
517.624	7.35556e-07						523.644	0.000313746
517.818	5.46349e-07						524.002	0.000184215
518.012	4.04494e-07						524.36	7.65858e-05
518.205	2.985e-07						524.718	-1.00367e-06
518.399	2.19565e-07						525.076	-4.54933e-05
518.593	1.6098e-07						525.435	-5.86803e-05
518.786	1.17644e-07						525.793	-4.58988e-05
518.98	8.56948e-08						526.151	-1.40685e-05
519.174	6.22198e-08						526.509	3.01975e-05
519.367	4.50289e-08						526.866	8.21151e-05
519.561	3.2482e-08						527.224	0.000139447
519.755	2.33551e-08						527.582	0.000202207
519.948	1.67383e-08						527.94	0.000271642
520.142	1.19571e-08						528.298	0.000348986
520.336	8.51399e-09						528.655	0.00043429
520.529	6.04265e-09						529.013	0.000525675
520.723	4.27474e-09						529.37	0.000619335
520.917	3.01426e-09						529.728	0.000710137
521.11	2.11856e-09						530.086	0.000792559
521.304	1.48419e-09						530.443	0.000861767
521.498	1.0364e-09						530.8	0.000914599
521.691	7.2136e-10						531.158	0.000950134
521.885	5.00456e-10						531.515	0.000969828
522.079	3.46074e-10						531.872	0.000977142
522.272	2.38539e-10						532.23	0.000976674
522.466	1.63885e-10						532.587	0.000973063
522.66	1.1223e-10						532.944	0.000969857
522.853	7.66064e-11						533.301	0.000968652
523.047	5.21207e-11						533.658	0.000968859
523.241	3.53463e-11						534.015	0.000968172
523.434	2.38928e-11						534.372	0.000963503
523.628	1.60982e-11						534.729	0.000952244
523.822	1.08113e-11						535.086	0.000933412
524.015	7.23713e-12						535.443	0.000908172
524.209	4.82885e-12						535.8	0.000879764
524.403	3.21151e-12						536.157	0.000852904
524.597	2.12894e-12						536.513	0.000832673
524.79	1.40671e-12						536.87	0.000823327
524.984	9.26481e-13						537.227	0.000827491
525.178	6.08214e-13						537.583	0.000845593
525.371	3.97983e-13						537.94	0.000875708
525.565	2.59574e-13						538.296	0.000914072
525.759	1.68751e-13						538.653	0.00095598
525.952	1.09351e-13						539.009	0.000996685
526.146	7.06291e-14						539.365	0.00103
526.34	4.54711e-14						539.722	0.00106
526.533	2.91793e-14						540.078	0.00108
526.727	1.86639e-14						540.434	0.0011
526.921	1.18993e-14						540.791	0.00112
527.114	7.5618e-15						541.147	0.00113
527.308	4.78982e-15						541.503	0.00115
527.502	3.02414e-15						541.859	0.00116
527.695	1.90315e-15						542.215	0.00116
527.889	1.1938e-15						542.571	0.00116
528.083	7.46417e-16						542.927	0.00115
528.276	4.65177e-16						543.283	0.00113
528.47	2.88965e-16						543.639	0.00112
528.664	1.78921e-16						543.994	0.00112
528.857	1.10425e-16						544.35	0.00114
529.051	6.79322e-17						544.706	0.0012
529.245	4.16581e-17						545.062	0.0013
529.438	2.54678e-17						545.417	0.00146
529.632	1.55274e-17						545.773	0.00169
529.826	9.45016e-18						546.128	0.002
530.019	5.75669e-18						546.484	0.00241
530.213	3.53609e-18						546.839	0.00296
530.407	2.23384e-18						547.195	0.0037
530.6	1.52128e-18						547.55	0.00471
530.794	1.21722e-18						547.905	0.0061
530.988	1.24458e-18						548.261	0.00799
531.181	1.61187e-18						548.616	0.01055
531.375	2.41572e-18						548.971	0.01401
531.569	3.86492e-18						549.326	0.01862
531.762	6.33173e-18						549.681	0.02472
531.956	1.04422e-17						550.036	0.03268
532.15	1.72262e-17						550.391	0.04292
532.343	2.83611e-17						550.746	0.05589
532.537	4.65628e-17						551.101	0.07204
532.731	7.62101e-17						551.456	0.09173
532.924	1.24336e-16						551.811	0.11524
533.118	2.022e-16						552.166	0.14266
533.312	3.2776e-16						552.521	0.17394
533.505	5.29566e-16						552.875	0.20884
533.699	8.52851e-16						553.23	0.24699
533.893	1.36904e-15						553.585	0.28796
534.087	2.19051e-15						553.939	0.3313
534.28	3.49353e-15						554.294	0.37661
534.474	5.55357e-15						554.648	0.42358
534.668	8.79971e-15						555.003	0.47196
534.861	1.3898e-14						555.357	0.52148
535.055	2.18789e-14						555.712	0.57182
535.249	3.43311e-14						556.066	0.62251
535.442	5.36956e-14						556.42	0.67289
535.636	8.37101e-14						556.774	0.72214
535.83	1.30078e-13						557.129	0.76938
536.023	2.01475e-13						557.483	0.8137
536.217	3.11047e-13						557.837	0.85434
536.411	4.78652e-13						558.191	0.89067
536.604	7.34178e-13						558.545	0.92226
536.798	1.12246e-12						558.899	0.94879
536.992	1.71053e-12						559.253	0.97004
537.185	2.59823e-12						559.607	0.98579
537.379	3.93382e-12						559.96	0.99583
537.573	5.93662e-12						560.314	1
537.766	8.93002e-12						560.668	0.99816
537.96	1.33892e-11						561.022	0.99029
538.154	2.00099e-11						561.375	0.97643
538.347	2.98074e-11						561.729	0.95668
538.541	4.4258e-11						562.082	0.93109
538.735	6.55009e-11						562.436	0.89969
538.928	9.66256e-11						562.789	0.86245
539.122	1.42078e-10						563.143	0.81936
539.316	2.08232e-10						563.496	0.77056
539.509	3.04199e-10						563.85	0.71649
539.703	4.42952e-10						564.203	0.65799
539.897	6.42901e-10						564.556	0.5963
540.09	9.3008e-10						564.909	0.53303
540.284	1.34117e-09						565.263	0.46996
540.478	1.9277e-09						565.616	0.40887
540.671	2.76172e-09						565.969	0.35133
540.865	3.94376e-09						566.322	0.29851
541.059	5.61345e-09						566.675	0.25116
541.252	7.96411e-09						567.028	0.20958
541.446	1.12625e-08						567.381	0.17368
541.64	1.58752e-08						567.734	0.14311
541.833	2.23044e-08						568.086	0.11734
542.027	3.12358e-08						568.439	0.09578
542.221	4.36017e-08						568.792	0.07784
542.414	6.06656e-08						569.145	0.06299
542.608	8.41337e-08						569.497	0.05075
542.802	1.16302e-07						569.85	0.04069
542.995	1.60247e-07						570.202	0.03247
543.189	2.20082e-07						570.555	0.02578
543.383	3.01277e-07						570.907	0.02035
543.577	4.11089e-07						571.26	0.01599
543.77	5.59107e-07						571.612	0.01248
543.964	7.57954e-07						571.964	0.0097
544.158	1.02419e-06						572.317	0.00749
544.351	1.37944e-06						572.669	0.00577
544.545	1.8519e-06						573.021	0.00444
544.739	2.4781e-06						573.373	0.00343
544.932	3.30528e-06						573.725	0.00268
545.126	4.39428e-06						574.077	0.00214
545.32	5.82311e-06						574.429	0.00178
545.513	7.69151e-06						574.781	0.00154
545.707	1.01264e-05						575.133	0.00141
545.901	1.32889e-05						575.485	0.00135	0.000848414
546.094	1.73825e-05						575.837	0.00134	0.000785149
546.288	2.26632e-05						576.189	0.00136	0.000772954
546.482	2.94524e-05						576.541	0.00138	0.000814331
546.675	3.81512e-05						576.892	0.0014	0.000905542
546.869	4.92588e-05						577.244	0.00142	0.00104
547.063	6.33941e-05						577.596	0.00142	0.0012
547.256	8.13208e-05						577.947	0.00142	0.00138
547.45	0.000103978						578.299	0.0014	0.00157
547.644	0.000132518						578.65	0.00139	0.00174
547.837	0.000168342						579.002	0.00138	0.00188
548.031	0.000213157						579.353	0.00136	0.00199
548.225	0.000269027						579.704	0.00132	0.00205
548.418	0.000338439						580.056	0.00127	0.00204
548.612	0.000424379						580.407	0.00118	0.00199
548.806	0.000530415						580.758	0.00106	0.00189
548.999	0.000660794						581.109	0.000892068	0.00177
549.193	0.00082055						581.46	0.000689009	0.00165
549.387	0.00102						581.812	0.000462229	0.00155
549.58	0.00125						582.163	0.000229704	0.0015
549.774	0.00154						582.514	1.18032e-05	0.00152
549.968	0.00189						582.864	-0.000172521	0.00161
550.161	0.00231						583.215	-0.000309183	0.00178
550.355	0.00281						583.566	-0.00039146	0.00204
550.549	0.00341						583.917	-0.000420661	0.0024
550.742	0.00413						584.268	-0.000405205	0.00288
550.936	0.00498						584.619	-0.000358128	0.00351
551.13	0.00598						584.969		0.00435
551.323	0.00717						585.32		0.00546
551.517	0.00856						585.67		0.00695
551.711	0.01019						586.021		0.00893
551.904	0.01209						586.371		0.01155
552.098	0.0143						586.722		0.01498
552.292	0.01686						587.072		0.01941
552.485	0.01981						587.423		0.02506
552.679	0.0232						587.773		0.03214
552.873	0.02708						588.123		0.04089
553.066	0.03151						588.474		0.05154
553.26	0.03655						588.824		0.06428
553.454	0.04225						589.174		0.07933
553.648	0.04869						589.524		0.09686
553.841	0.05593						589.874		0.11706
554.035	0.06403						590.224		0.14011
554.229	0.07306						590.574		0.16619
554.422	0.08311						590.924		0.19549
554.616	0.09422						591.274		0.22815
554.81	0.10648						591.624		0.26419
555.003	0.11994						591.973		0.30351
555.197	0.13466						592.323		0.34583
555.391	0.1507						592.673		0.39065
555.584	0.1681						593.022		0.43732
555.778	0.18691						593.372		0.4851
555.972	0.20714						593.722		0.53329
556.165	0.22882						594.071		0.58127
556.359	0.25195						594.421		0.62854
556.553	0.27651						594.77		0.67478
556.746	0.30249						595.119		0.71968
556.94	0.32983						595.469		0.76293
557.134	0.35847						595.818		0.8041
557.327	0.38834						596.167		0.84263
557.521	0.41934						596.517		0.87789
557.715	0.45134						596.866		0.90925
557.908	0.4842						597.215		0.93621
558.102	0.51777						597.564		0.95847
558.296	0.55187						597.913		0.97593
558.489	0.58631						598.262		0.98864
558.683	0.62088						598.611		0.99669
558.877	0.65535						598.96		1
559.07	0.6895						599.308		0.99828
559.264	0.72306						599.657		0.99099
559.458	0.75581						600.006		0.97741
559.651	0.78747						600.355		0.95681
559.845	0.81779						600.703		0.92866
560.039	0.84653						601.052		0.89281
560.232	0.87343						601.401		0.84964
560.426	0.89826						601.749		0.80002
560.62	0.92081						602.098		0.74531
560.813	0.94085						602.446		0.68714
561.007	0.95822						602.794		0.62727
561.201	0.97273						603.143		0.56736
561.394	0.98427						603.491		0.50885
561.588	0.9927						603.839		0.45287
561.782	0.99797						604.187		0.40019
561.975	1						604.536		0.35128
562.169	0.99879						604.884		0.30636
562.363	0.99434						605.232		0.26546
562.556	0.9867						605.58		0.22852
562.75	0.97594						605.928		0.19539
562.944	0.96217						606.276		0.1659
563.138	0.94551						606.624		0.13988
563.331	0.92613						606.972		0.11712
563.525	0.9042						607.319		0.09741
563.719	0.87993						607.667		0.0805
563.912	0.85353						608.015		0.06614
564.106	0.82523						608.362		0.05404
564.3	0.79528						608.71		0.04393
564.493	0.76394						609.058		0.03554
564.687	0.73145						609.405		0.0286
564.881	0.69806						609.753		0.02288
565.074	0.66404						610.1		0.0182
565.268	0.62963						610.447		0.0144
565.462	0.59507						610.795		0.01133
565.655	0.56057						611.142		0.0089
565.849	0.52637						611.489		0.00701
566.043	0.49264						611.837		0.00557
566.236	0.45959						612.184		0.00451
566.43	0.42735						612.531		0.00374
566.624	0.39609						612.878		0.00318
566.817	0.36593						613.225		0.00279
567.011	0.33697						613.572		0.00249
567.205	0.30929						613.919		0.00226
567.398	0.28296						614.266		0.00205
567.592	0.25803						614.613		0.00186
567.786	0.23454						614.959		0.00167
567.979	0.2125						615.306		0.00149
568.173	0.1919						615.653		0.00132
568.367	0.17273						616		0.00116
568.56	0.15498						616.346		0.00101
568.754	0.1386						616.693		0.000887867
568.948	0.12355						617.039		0.000786975
569.141	0.10977						617.386		0.00071476
569.335	0.09722						617.732		0.000675893
569.529	0.08582						618.079		0.000673307
569.722	0.07551						618.425		0.000706312
569.916	0.06623						618.771		0.000769061
570.11	0.05789	0.000842295					619.118		0.00085028
570.303	0.05045	0.000709711					619.464		0.000934502
570.497	0.04381	0.000596057					619.81		0.001
570.691	0.03793	0.00049898					620.156		0.00105
570.884	0.03273	0.000416357					620.502		0.00104
571.078	0.02815	0.000346288					620.848		0.001
571.272	0.02413	0.000287077					621.194		0.000914489
571.465	0.02062	0.000237218					621.54		0.000797716
571.659	0.01757	0.000195382					621.886		0.00066472
571.853	0.01491	0.000160403					622.232		0.000532224
572.046	0.01262	0.000131258					622.578		0.00041615
572.24	0.01064	0.000107061					622.923		0.00032934
572.434	0.00895	8.70405e-05					623.269		0.000280035
572.628	0.0075	7.05345e-05					623.615		0.000271238
572.821	0.00626	5.69732e-05					623.96		0.000300905
573.015	0.00522	4.587e-05					624.306		0.000362696
573.209	0.00433	3.68107e-05					624.652		0.000447116
573.402	0.00358	2.94448e-05					624.997		0.000542777
573.596	0.00295	2.34765e-05					625.342		0.000637575
573.79	0.00243	1.86571e-05					625.688		0.000719873
573.983	0.00199	1.4779e-05					626.033		0.000779674
574.177	0.00162	1.1669e-05					626.378		0.000809699
574.371	0.00132	9.18357e-06					626.724		0.000806479
574.564	0.00107	7.20406e-06					627.069		0.000771289
574.758	0.000866372	5.6329e-06					627.414		0.000710502
574.952	0.000698269	4.39011e-06					627.759		0.000635248
575.145	0.000560958	3.41042e-06					628.104		0.000560288
575.339	0.000449186	2.64075e-06					628.449		0.000501771
575.533	0.000358517	2.03815e-06					628.794		0.000474324
575.726	0.000285222	1.56796e-06					629.139		0.000488127
575.92	0.000226175	1.20232e-06					629.484		0.000546326
576.114	0.00017877	9.18959e-07					629.829		0.000643448
576.307	0.000140842	7.001e-07					630.174		0.000765735
576.501	0.000110601	5.31636e-07					630.519		0.000893252	0.000895871
576.695	8.65718e-05	4.024e-07					630.863		0.001	0.000828357
576.888	6.75431e-05	3.03594e-07					631.208		0.00107	0.000735031
577.082	5.25259e-05	2.2831e-07					631.552		0.00109	0.000631237
577.276	4.07151e-05	1.71142e-07					631.897		0.00105	0.000535684
577.469	3.14576e-05	1.2788e-07					632.242		0.000952995	0.00046671
577.663	2.42262e-05	9.52554e-08					632.586		0.000810672	0.000438895
577.857	1.85966e-05	7.07395e-08					632.93		0.000642519	0.000460997
578.05	1.42289e-05	5.23863e-08					633.275		0.00046889	0.000535841
578.244	1.08517e-05	3.87028e-08					633.619		0.000308318	0.000661555
578.438	8.24927e-06	2.85497e-08					633.963		0.000174365	0.000833678
578.631	6.25068e-06	2.10624e-08					634.308		7.37309e-05	0.00105
578.825	4.72103e-06	1.55893e-08					634.652		5.98302e-06	0.0013
579.019	3.55429e-06	1.16448e-08					634.996		-3.50556e-05	0.00159
579.212	2.66741e-06	8.87304e-09					635.34		-5.89204e-05	0.00193
579.406	1.99562e-06	7.02063e-09					635.684		-7.55969e-05	0.00231
579.6	1.48858e-06	5.91766e-09					636.028		-9.28026e-05	0.00278
579.793	1.10734e-06	5.46449e-09					636.372		-0.000114203	0.00335
579.987	8.21855e-07	5.62445e-09					636.716		-0.000139088	0.00409
580.181	6.09106e-07	6.42172e-09					637.06		-0.000163262	0.00507
580.374	4.51509e-07	7.94442e-09					637.404		-0.000180945	0.0064
580.568	3.35736e-07	1.03533e-08					637.748		-0.000186968	0.00822
580.762	2.51769e-07	1.38965e-08					638.091		-0.000178455	0.01071
580.955	1.92175e-07	1.89322e-08					638.435			0.01407
581.149	1.51551e-07	2.596e-08					638.779			0.01851
581.343	1.2611e-07	3.56638e-08					639.122			0.02425
581.536	1.13383e-07	4.897e-08					639.466			0.03151
581.73	1.12009e-07	6.71234e-08					639.809			0.04049
581.924	1.21617e-07	9.17877e-08					640.153			0.05138
582.117	1.42771e-07	1.25177e-07					640.496			0.06438
582.311	1.76982e-07	1.70224e-07					640.84			0.0797
582.505	2.26795e-07	2.30803e-07					641.183			0.09755
582.699	2.95929e-07	3.12009e-07					641.526			0.11815
582.892	3.89502e-07	4.20525e-07					641.87			0.14168
583.086	5.14331e-07	5.65083e-07					642.213			0.16823
583.28	6.7933e-07	7.57054e-07					642.556			0.19777
583.473	8.96017e-07	1.0112e-06					642.899			0.23007
583.667	1.17915e-06	1.3466e-06					643.242			0.26475
583.861	1.54753e-06	1.78789e-06					643.585			0.30133
584.054	2.02497e-06	2.36667e-06					643.928			0.33931
584.248	2.64149e-06	3.12343e-06					644.271			0.37826
584.442	3.4348e-06	4.10986e-06					644.614			0.41793
584.635	4.45205e-06	5.39165e-06					644.957			0.45822
584.829	5.75198e-06	7.0521e-06					645.299			0.49914
585.023	7.40744e-06	9.19639e-06					645.642			0.54067
585.216	9.50846e-06	1.19569e-05					645.985			0.58268
585.41	1.21658e-05	1.54998e-05					646.327			0.62476
585.604	1.55154e-05	2.00327e-05					646.67			0.66632
585.797	1.9723e-05	2.58141e-05					647.013			0.70661
585.991	2.49904e-05	3.31652e-05					647.355			0.74492
586.185	3.15617e-05	4.2483e-05					647.697			0.78079
586.378	3.97316e-05	5.42571e-05					648.04			0.81405
586.572	4.98542e-05	6.90885e-05					648.382			0.84486
586.766	6.23526e-05	8.77132e-05					648.725			0.8736
586.959	7.77315e-05	0.000111028					649.067			0.90061
587.153	9.65889e-05	0.000140124					649.409			0.92598
587.347	0.000119632	0.00017632					649.751			0.94936
587.54	0.000147691	0.000221208					650.093			0.96987
587.734	0.00018174	0.000276701					650.435			0.9862
587.928	0.000222913	0.000345089					650.777			0.99676
588.121	0.000272527	0.000429105					651.119			1
588.315		0.000531993					651.461			0.99469
588.509		0.000657596					651.803			0.98016
588.702		0.000810444					652.145			0.95644
588.896		0.000995857					652.487			0.9243
589.09		0.00122					652.829			0.88508
589.283		0.00149					653.17			0.84051
589.477		0.00182					653.512			0.79241
589.671		0.0022					653.854			0.74247
589.864		0.00267					654.195			0.69202
590.058		0.00322					654.537			0.64198
590.252		0.00388					654.878			0.59284
590.445		0.00465					655.22			0.54482
590.639		0.00556					655.561			0.49794
590.833		0.00664					655.902			0.45226
591.026		0.00789					656.244			0.40792
591.22		0.00936					656.585			0.36521
591.414		0.01106					656.926			0.32449
591.607		0.01304					657.267			0.28619
591.801		0.01532					657.608			0.25066
591.995		0.01794					657.949			0.21811
592.189		0.02096					658.29			0.18862
592.382		0.02441					658.631			0.16211
592.576		0.02834					658.972			0.13842
592.77		0.0328					659.313			0.11734
592.963		0.03786					659.654			0.09866
593.157		0.04356					659.995			0.08222
593.351		0.04996					660.336			0.06788
593.544		0.05714					660.676			0.05552
593.738		0.06515					661.017			0.04502
593.932		0.07406					661.358			0.03624
594.125		0.08393					661.698			0.02904
594.319		0.09483					662.039			0.02321
594.513		0.10682					662.379			0.01856
594.706		0.11996					662.719			0.0149
594.9		0.1343					663.06			0.01204
595.094		0.14991					663.4			0.00979
595.287		0.16681					663.74			0.00803
595.481		0.18506					664.081			0.00661
595.675		0.20467					664.421			0.00545
595.868		0.22567					664.761			0.00448
596.062		0.24806					665.101			0.00365
596.256		0.27184					665.441			0.00294
596.449		0.29698					665.781			0.00234
596.643		0.32345					666.121			0.00182
596.837		0.3512					666.461			0.00139
597.03		0.38014					666.801			0.00103
597.224		0.41021					667.141			0.00074113
597.418		0.44128					667.48			0.000496213
597.611		0.47324					667.82			0.000288672
597.805		0.50595					668.16			0.000110271
597.999		0.53923					668.499			-4.28366e-05
598.192		0.57293					668.839			-0.00017029
598.386		0.60684					669.178			-0.00026872
598.58		0.64076					669.518			-0.000333163
598.773		0.67446					669.857			-0.000358559
598.967		0.70773					670.197			-0.000341409
599.161		0.74032					670.536			-0.000280941
599.354		0.772					670.875			-0.000179685
599.548		0.80252					671.215			-4.36053e-05
599.742		0.83163					671.554			0.000118357
599.935		0.8591					671.893			0.000295545
600.129		0.88469					672.232			0.000477099
600.323		0.90819					672.571			0.000653241
600.516		0.92939					672.91			0.000816066
600.71		0.9481					673.249			0.0009596
600.904		0.96413					673.588			0.00108
601.097		0.97736					673.927			0.00117
601.291		0.98764					674.266			0.00123
601.485		0.99488					674.604			0.00125
601.678		0.99902					674.943			0.00122
601.872		1					675.282			0.00115
602.066		0.99782					675.62			0.00104
602.26		0.9925					675.959			0.000889306
602.453		0.98408					676.298			0.000709714
602.647		0.97264					676.636			0.000516973
602.841		0.95829					676.974			0.000328192
603.034		0.94115					677.313			0.000160946
603.228		0.92139					677.651			3.08177e-05
603.422		0.89918					677.99			-5.08918e-05
603.615		0.87472					678.328			-7.90322e-05
603.809		0.84821					678.666			-5.59035e-05	0.000886773
604.003		0.81989					679.004			8.34198e-06	0.000940249
604.196		0.79					679.342			9.68554e-05	0.00102
604.39		0.75877					679.68			0.000188556	0.00112
604.584		0.72645					680.018			0.000261636	0.00123
604.777		0.69329					680.356			0.000297567	0.00134
604.971		0.65953					680.694			0.000284851	0.00143
605.165		0.62542					681.032			0.000221355	0.0015
605.358		0.59117					681.37			0.000114827	0.00154
605.552		0.55702					681.708			-1.85439e-05	0.00154
605.746		0.52316					682.046			-0.000157199	0.00151
605.939		0.48979					682.383			-0.000278326	0.00144
606.133		0.45708					682.721			-0.000361941	0.00134
606.327		0.42518					683.058			-0.000394192	0.00123
606.52		0.39425					683.396			-0.000369294	0.00112
606.714		0.3644					683.734			-0.000289907	0.00101
606.908		0.33573					684.071			-0.000165994	0.000932642
607.101		0.30832					684.408			-1.26097e-05	0.000886546
607.295		0.28224					684.746			0.000152863	0.00088171
607.489		0.25754					685.083			0.000313449	0.000921563
607.682		0.23424					685.42			0.000454881	0.00101
607.876		0.21237					685.758			0.00056722	0.00113
608.07		0.19193					686.095			0.000645534	0.0013
608.263		0.17289					686.432			0.000689659	0.00151
608.457		0.15524					686.769			0.00070328	0.00176
608.651		0.13895					687.106			0.000692484	0.00206
608.844		0.12396					687.443				0.00243
609.038		0.11024					687.78				0.00289
609.232		0.09772					688.117				0.00349
609.425		0.08634					688.454				0.0043
609.619		0.07604					688.79				0.0054
609.813		0.06676					689.127				0.00689
610.006		0.05842					689.464				0.00891
610.2		0.05096					689.801				0.01161
610.394		0.0443					690.137				0.01513
610.587		0.03839					690.474				0.01966
610.781		0.03317					690.81				0.02537
610.975		0.02856					691.147				0.03244
611.168		0.02451					691.483				0.04109
611.362		0.02097					691.819				0.05157
611.556		0.01788					692.156				0.06411
611.75		0.0152					692.492				0.07899
611.943		0.01288					692.828				0.09642
612.137		0.01088					693.165				0.11659
612.331		0.00916					693.501				0.1396
612.524		0.00768					693.837				0.1655
612.718		0.00643					694.173				0.19425
612.912		0.00536					694.509				0.22582
613.105		0.00445					694.845				0.26016
613.299		0.00369					695.181				0.29722
613.493		0.00304					695.516				0.33695
613.686		0.0025					695.852				0.37923
613.88		0.00205					696.188				0.42383
614.074		0.00168					696.524				0.4704
614.267		0.00137					696.859				0.51843
614.461		0.00111					697.195				0.56732
614.655		0.000900646					697.531				0.6164
614.848		0.000726921					697.866				0.66504
615.042		0.000584809					698.202				0.71263
615.236		0.000468957					698.537				0.75864
615.429		0.00037484					698.872				0.80254
615.623		0.000298642					699.208				0.8438
615.817		0.000237164					699.543				0.88184
616.01		0.000187732					699.878				0.91594
616.204		0.000148122					700.213				0.94533
616.398		0.000116492					700.549				0.96915
616.591		9.13189e-05					700.884				0.9866
616.785		7.13541e-05					701.219				0.99701
616.979		5.55737e-05					701.554				1
617.172		4.31431e-05					701.889				0.99558
617.366		3.33844e-05					702.224				0.98422
617.56		2.57495e-05					702.558				0.96682
617.753		1.97964e-05					702.893				0.94462
617.947		1.51703e-05					703.228				0.91899
618.141		1.15876e-05					703.563				0.89123
618.334		8.8223e-06					703.897				0.8623
618.528		6.69519e-06					704.232				0.83275
618.722		5.06448e-06					704.567				0.80266
618.915		3.81854e-06					704.901				0.77176
619.109		2.8698e-06					705.236				0.73962
619.303		2.14979e-06					705.57				0.70583
619.496		1.60521e-06					705.904				0.67022
619.69		1.19469e-06					706.239				0.63291
619.884		8.86284e-07					706.573				0.59428
620.077		6.5536e-07					706.907				0.55491
620.271		4.83033e-07					707.241				0.51537
620.465		3.54866e-07					707.575				0.47617
620.658		2.59862e-07					707.91				0.43764
620.852		1.89675e-07					708.244				0.39993
621.046		1.37997e-07					708.578				0.36312
621.24		1.00073e-07					708.912				0.32727
621.433		7.23361e-08					709.245				0.29251
621.627		5.21175e-08					709.579				0.25906
621.821		3.74285e-08					709.913				0.22724
622.014		2.67923e-08	0.000758574				710.247				0.19744
622.208		1.91165e-08	0.000640331				710.581				0.16998
622.402		1.35956e-08	0.000538781				710.914				0.14512
622.595		9.63773e-09	0.000451876				711.248				0.12297
622.789		6.80993e-09	0.000377769				711.581				0.10352
622.983		4.79623e-09	0.000314798				711.915				0.08663
623.176		3.36703e-09	0.00026148				712.248				0.0721
623.37		2.35605e-09	0.000216492				712.582				0.05968
623.564		1.64327e-09	0.000178667				712.915				0.04914
623.757		1.14242e-09	0.000146975				713.249				0.04026
623.951		7.91647e-10	0.000120515				713.582				0.03284
624.145		5.46798e-10	9.85004e-05				713.915				0.0267
624.338		3.76453e-10	8.02474e-05				714.248				0.02168
624.532		2.58336e-10	6.51659e-05				714.581				0.01761
624.726		1.76705e-10	5.27481e-05				714.914				0.01436
624.919		1.20476e-10	4.25588e-05				715.248				0.01176
625.113		8.18735e-11	3.42269e-05				715.581				0.00969
625.307		5.54594e-11	2.74374e-05				715.913				0.00804
625.5		3.74452e-11	2.19237e-05				716.246				0.00671
625.694		2.52003e-11	1.74614e-05				716.579				0.00564
625.888		1.69046e-11	1.38624e-05				716.912				0.00478
626.081		1.1303e-11	1.09697e-05				717.245				0.00407
626.275		7.53306e-12	8.65259e-06				717.577				0.00351
626.469		5.00425e-12	6.80286e-06				717.91				0.00305
626.662		3.31356e-12	5.33127e-06				718.243				0.00267
626.856		2.18696e-12	4.16452e-06				718.575				0.00237
627.05		1.43871e-12	3.24259e-06				718.908				0.0021
627.243		9.43405e-13	2.5166e-06				719.24				0.00186	0.000723458
627.437		6.16611e-13	1.94684e-06				719.573				0.00163	0.000774066
627.631		4.0171e-13	1.5012e-06				719.905				0.0014	0.000817844
627.824		2.60858e-13	1.15383e-06				720.237				0.00117	0.000849347
628.018		1.68844e-13	8.83967e-07				720.57				0.00095863	0.000865539
628.212		1.08932e-13	6.75032e-07				720.902				0.000762501	0.000867209
628.405		7.00513e-14	5.13814e-07				721.234				0.000596143	0.00085948
628.599		4.49026e-14	3.89834e-07				721.566				0.000467619	0.000850796
628.793		2.86899e-14	2.94814e-07				721.898				0.000380694	0.000850762
628.986		1.8273e-14	2.22233e-07				722.23				0.000334631	0.000867519
629.18		1.16028e-14	1.66979e-07				722.562				0.000325376	0.000905208
629.374		7.34726e-15	1.25058e-07				722.894				0.000347336	0.000962338
629.567		4.64339e-15	9.33596e-08				723.226				0.00039496	0.00103
629.761		2.93465e-15	6.9472e-08				723.558				0.000463587	0.0011
629.955		1.86405e-15	5.15318e-08				723.89				0.000549177	0.00116
630.148		1.20459e-15	3.81049e-08				724.222				0.000647343	0.00119
630.342		8.14275e-16	2.80914e-08				724.553				0.000752276	0.00119
630.536		6.07521e-16	2.06515e-08				724.885				0.000856541	0.00116
630.73		5.37619e-16	1.51465e-08				725.216					0.00109
630.923		5.86831e-16	1.1093e-08				725.548					0.00098737
631.117		7.62241e-16	8.12762e-09				725.88					0.000873715
631.311		1.09645e-15	5.97885e-09				726.211					0.000759153
631.504		1.65306e-15	4.44667e-09				726.542					0.00065945
631.698		2.53785e-15	3.38658e-09				726.874					0.000590932
631.892		3.91734e-15	2.69816e-09				727.205					0.000569581
632.085		6.04776e-15	2.31711e-09				727.536					0.000610472
632.279		9.31905e-15	2.21034e-09				727.868					0.000727429
632.473		1.43208e-14	2.37379e-09				728.199					0.000932558
632.666		2.19401e-14	2.83295e-09				728.53					0.00124
632.86		3.3507e-14	3.64629e-09				728.861					0.00165
633.054		5.10075e-14	4.91178e-09				729.192					0.00219
633.247		7.73974e-14	6.77736e-09				729.523					0.00287
633.441		1.1706e-13	9.45614e-09				729.854					0.00374
633.635		1.76475e-13	1.32478e-08				730.185					0.00485
633.828		2.65182e-13	1.8568e-08				730.516					0.00626
634.022		3.97186e-13	2.59881e-08				730.846					0.00807
634.216		5.9297e-13	3.62884e-08				731.177					0.0104
634.409		8.82388e-13	5.05298e-08				731.508					0.01336
634.603		1.30881e-12	7.01478e-08				731.838					0.01711
634.797		1.935e-12	9.70774e-08				732.169					0.02178
634.99		2.8515e-12	1.33917e-07				732.499					0.02756
635.184		4.18846e-12	1.84143e-07				732.83					0.03465
635.378		6.13232e-12	2.52388e-07				733.16					0.04325
635.571		8.94919e-12	3.44808e-07				733.491					0.05364
635.765		1.30176e-11	4.69543e-07				733.821					0.06606
635.959		1.88741e-11	6.37331e-07				734.151					0.08078
636.152		2.72767e-11	8.62273e-07				734.482					0.09803
636.346		3.9292e-11	1.16283e-06				734.812					0.11797
636.54		5.64165e-11	1.56306e-06				735.142					0.14066
636.733		8.07414e-11	2.09424e-06				735.472					0.16606
636.927		1.15179e-10	2.79684e-06				735.802					0.194
637.121		1.63773e-10	3.72305e-06				736.132					0.22426
637.314		2.32112e-10	4.93993e-06				736.462					0.25656
637.508		3.27901e-10	6.5333e-06				736.792					0.29061
637.702		4.61717e-10	8.61263e-06				737.122					0.32616
637.895		6.48033e-10	1.13169e-05				737.452					0.363
638.089		9.06583e-10	1.48222e-05				737.782					0.40094
638.283		1.26417e-09	1.93503e-05				738.111					0.43974
638.476		1.75709e-09	2.51799e-05				738.441					0.47909
638.67		2.43427e-09	3.26595e-05				738.771					0.51854
638.864		3.36151e-09	4.22238e-05				739.1					0.55757
639.057		4.62687e-09	5.44121e-05				739.43					0.59557
639.251		6.34788e-09	6.98916e-05				739.759					0.63199
639.445		8.68078e-09	8.94841e-05				740.089					0.6664
639.638		1.18325e-08	0.000114198				740.418					0.69864
639.832		1.60762e-08	0.000145265				740.747					0.72876
640.026		2.17711e-08	0.000184186				741.077					0.75708
640.22		2.93877e-08	0.000232778				741.406					0.78402
640.413		3.95401e-08	0.000293239				741.735					0.81
640.607		5.30273e-08	0.000368206				742.064					0.8353
640.801		7.08842e-08	0.000460843				742.393					0.86003
640.994		9.4447e-08	0.000574919				742.722					0.88404
641.188		1.25434e-07	0.000714912				743.051					0.90704
641.382		1.66047e-07	0.000886117				743.38					0.92858
641.575		2.19097e-07	0.00109				743.709					0.94819
641.769		2.88157e-07	0.00135				744.038					0.96537
641.963		3.77755e-07	0.00165				744.367					0.97964
642.156		4.93606e-07	0.00202				744.695					0.99049
642.35		6.42894e-07	0.00247				745.024					0.99745
642.544		8.34616e-07	0.003				745.353					1
642.737		1.08e-06	0.00364				745.681					0.99761
642.931		1.39299e-06	0.00439				746.01					0.98979
643.125		1.79085e-06	0.00529				746.338					0.97609
643.318		2.29489e-06	0.00635				746.667					0.95621
643.512		2.93124e-06	0.00759				746.995					0.93005
643.706		3.7319e-06	0.00905				747.324					0.8978
643.899		4.73584e-06	0.01075				747.652					0.85998
644.093		5.99036e-06	0.01274				747.98					0.81741
644.287		7.55262e-06	0.01504				748.308					0.77119
644.48		9.49141e-06	0.0177				748.637					0.72258
644.674		1.18892e-05	0.02076				748.965					0.67281
644.868		1.48444e-05	0.02428				749.293					0.62297
645.061		1.8474e-05	0.0283				749.621					0.5739
645.255		2.29165e-05	0.03287				749.949					0.52611
645.449		2.8335e-05	0.03807				750.277					0.47984
645.642		3.49211e-05	0.04394				750.605					0.43513
645.836		4.28984e-05	0.05056				750.932					0.39196
646.03		5.2527e-05	0.05798				751.26					0.35033
646.223		6.41081e-05	0.06628				751.588					0.31039
646.417		7.79887e-05	0.07552				751.916					0.27237
646.611		9.45668e-05	0.08577				752.243					0.23666
646.804		0.000114297	0.09711				752.571					0.20363
646.998		0.000137695	0.10958				752.898					0.17363
647.192		0.000165345	0.12326				753.226					0.1469
647.385		0.000197903	0.1382				753.553					0.12349
647.579		0.000236104	0.15445				753.881					0.10332
647.773		0.000280764	0.17206				754.208					0.08615
647.966		0.000332789	0.19105				754.535					0.07167
648.16		0.000393174	0.21146				754.862					0.05953
648.354		0.000463009	0.2333				755.19					0.04937
648.547		0.000543479	0.25657				755.517					0.04088
648.741		0.000635864	0.28125				755.844					0.03379
648.935		0.000741539	0.30731				756.171					0.02787
649.128		0.000861971	0.3347				756.498					0.02293
649.322			0.36337				756.825					0.01883
649.516			0.39323				757.152					0.01541
649.709			0.42417				757.479					0.01257
649.903			0.45608				757.805					0.01019
650.097			0.48882				758.132					0.00819
650.291			0.52223				758.459					0.00651
650.484			0.55613				758.785					0.00509
650.678			0.59033				759.112					0.0039
650.872			0.62464				759.439					0.00291
651.065			0.65881				759.765					0.00213
651.259			0.69264				760.092					0.00153
651.453			0.72586				760.418					0.00111
651.646			0.75825				760.744					0.000834024
651.84			0.78956				761.071					0.000685384
652.034			0.81953				761.397					0.000630306
652.227			0.84792				761.723					0.000636926
652.421			0.87449				762.049					0.000675654
652.615			0.89902				762.375					0.000721706
652.808			0.92128				762.701					0.000756246
653.002			0.9411				763.027					0.00076665
653.196			0.95827				763.353					0.000746404
653.389			0.97265				763.679					0.000694715
653.583			0.98411				764.005					0.000615767
653.777			0.99253				764.331					0.000517887
653.97			0.99784				764.657					0.000412189
654.164			1				764.982					0.000310795
654.358			0.99898				765.308					0.000224959
654.551			0.9948				765.634					0.000163617
654.745			0.98749				765.959					0.000132388
654.939			0.97713				766.285					0.000133312
655.132			0.96382				766.61					0.000164902
655.326			0.94768				766.936					0.000222525
655.52			0.92887				767.261					0.000298717
655.713			0.90756				767.586					0.000383736
655.907			0.88393				767.912					0.000466272
656.101			0.85821				768.237					0.000534836
656.294			0.83061				768.562					0.000579237
656.488			0.80136				768.887					0.00059217
656.682			0.77072				769.212					0.000570217
656.875			0.73891				769.537					0.000514359
657.069			0.7062				769.862					0.000429487
657.263			0.67281				770.187					0.000323725
657.456			0.63899				770.512					0.000207515
657.65			0.60498				770.837					9.28128e-05
657.844			0.57098				771.162					-8.08978e-06
658.037			0.53721				771.486					-8.37964e-05
658.231			0.50386				771.811					-0.000125732
658.425			0.47111				772.136					-0.000130296
658.618			0.43911				772.46					-0.00010065
658.812			0.40801				772.785					-4.70385e-05
659.006			0.37794				773.109					1.43771e-05
659.199			0.349				773.434					6.46435e-05
659.393			0.32128				773.758					8.64504e-05
659.587			0.29485				774.082					6.85309e-05
659.78			0.26976				774.407					8.61787e-06
659.974			0.24605				774.731					-8.55489e-05
660.168			0.22374				775.055					-0.000197757
660.362			0.20283				775.379					-0.000307064
660.555			0.18332				775.703					-0.000392497
660.749			0.16519				776.027					-0.000437475
660.943			0.14842				776.351					-0.000433109
661.136			0.13296				776.675					-0.000379485
661.33			0.11876				776.999					-0.000284753
661.524			0.10579				777.323					-0.000162646
661.717			0.09398				777.647					-2.91418e-05
661.911			0.08328				777.971					0.000100924
662.105			0.07362				778.294					0.000216354
662.298			0.06494				778.618					0.000310745
662.492			0.05717				778.942					0.000382463
662.686			0.05026				779.265					0.000433608
662.879			0.04415				779.589					0.00046848
663.073			0.03876				779.912					0.000492073
663.267			0.03406				780.235					0.000508957
663.46			0.02997				780.559					0.000522524
663.654			0.02646				780.882					0.000534693
663.848			0.02346				781.205					0.000545828
664.041			0.02095				781.529					0.000554914
664.235			0.01887				781.852					0.000559882
664.429			0.01719				782.175					0.000558093
664.622			0.01587				782.498					0.000546903
664.816			0.01489				782.821					0.000524504
665.01			0.01421				783.144					0.000490611
665.203			0.01381				783.467					0.000446913
665.397			0.01368				783.79					0.000397187
665.591			0.01377				784.112					0.000347005
665.784			0.01409				784.435					0.000302701
665.978			0.01462				784.758					0.00027002
666.172			0.01533				785.08					0.000252698
666.365			0.01623				785.403					0.000251245
666.559			0.01729				785.726					0.000262168
666.753			0.01851				786.048					0.000278268
666.946			0.01987				786.371					0.000289937
667.14			0.02137				786.693					0.000287193
667.334			0.023				787.015					0.000262067
667.527			0.02475				787.338					0.000210914
667.721			0.02661				787.66					0.000135709
667.915			0.02858				787.982					4.38902e-05
668.108			0.03063				788.304					-5.32788e-05
668.302			0.03276				788.626					-0.000143434
668.496			0.03497				788.948					-0.000216266
668.689			0.03723				789.27					-0.000266181
668.883			0.03954				789.592					-0.000293537
669.077			0.04189				789.914					-0.000304112
669.27			0.04426				790.236					-0.000307082
669.464			0.04664				790.558					-0.000312258
669.658			0.04902				790.88					-0.000327157
669.852			0.05139				791.201					-0.000354873
670.045			0.05372				791.523					-0.000393347
670.239			0.05601				791.845					-0.000435883
670.433			0.05825				792.166					-0.000472501
670.626			0.06041				792.488					-0.000492143
670.82			0.06249				792.809					-0.000485068
671.014			0.06448				793.131					-0.000444911
671.207			0.06636				793.452					-0.000370242
671.401			0.06812				793.773					-0.000265437
671.595			0.06976				794.095					-0.000140258
671.788			0.07126				794.416					-8.38772e-06
671.982			0.07261				794.737					0.000114815
672.176			0.07381				795.058					0.000215022
672.369			0.07484				795.379					0.00028143
672.563			0.07572				795.7					0.000308226
672.757			0.07642				796.021					0.000295067
672.95			0.07695				796.342					0.000246569
673.144			0.07731				796.663					0.000171003
673.338			0.0775				796.984					7.88483e-05
673.531			0.07751				797.304					-1.83129e-05
673.725			0.07735				797.625					-0.000108791
673.919			0.07702				797.946					-0.000181718
674.112			0.07653				798.266					-0.000227972
674.306			0.07587				798.587					-0.000241346
674.5			0.07506				798.907					-0.000219938
674.693			0.07409				799.228					-0.000166997
674.887			0.07298				799.548					-9.07903e-05
675.081			0.07174				799.869					-3.33461e-06
675.274			0.07037	5.88723e-09			800.189					8.19821e-05
675.468			0.06888	4.25592e-09			800.509					0.000153642
675.662			0.06727	3.0686e-09			800.829					0.000204897
675.855			0.06557	2.20827e-09			801.15					0.000235397
676.049			0.06377	1.58838e-09
676.243			0.06188	1.14531e-09
676.436			0.05993	8.32811e-10
676.63			0.05791	6.17763e-10
676.824			0.05583	4.77202e-10
677.017			0.05372	3.96193e-10
677.211			0.05156	3.66481e-10
677.405			0.04939	3.85807e-10
677.598			0.04719	4.57846e-10
677.792			0.045	5.92779e-10
677.986			0.0428	8.08581e-10
678.179			0.04062	1.13316e-09
678.373			0.03846	1.60759e-09
678.567			0.03632	2.29071e-09
678.76			0.03422	3.26565e-09
678.954			0.03217	4.64875e-09
679.148			0.03016	6.60181e-09
679.342			0.02821	9.34884e-09
679.535			0.02631	1.31986e-08
679.729			0.02448	1.85748e-08
679.923			0.02272	2.60574e-08
680.116			0.02103	3.64363e-08
680.31			0.01942	5.07845e-08
680.504			0.01788	7.05536e-08
680.697			0.01642	9.77005e-08
680.891			0.01503	1.34854e-07
681.085			0.01373	1.85532e-07
681.278			0.0125	2.54426e-07
681.472			0.01135	3.47772e-07
681.666			0.01028	4.73823e-07
681.859			0.00928	6.43466e-07
682.053			0.00836	8.71011e-07
682.247			0.0075	1.1752e-06
682.44			0.00672	1.58047e-06
682.634			0.006	2.1186e-06
682.828			0.00534	2.83076e-06
683.021			0.00473	3.77002e-06
683.215			0.00419	5.00464e-06
683.409			0.00369	6.62204e-06
683.602			0.00325	8.7337e-06
683.796			0.00285	1.14814e-05
683.99			0.00249	1.50445e-05
684.183			0.00217	1.96494e-05
684.377			0.00188	2.55806e-05
684.571			0.00163	3.31941e-05
684.764			0.00141	4.29338e-05
684.958			0.00121	5.53511e-05
685.152			0.00104	7.11281e-05
685.345			0.00089016	9.11057e-05
685.539			0.000759066	0.000116316
685.733			0.000645257	0.000148019
685.926			0.000546795	0.000187754
686.12			0.000461903	0.000237381
686.314			0.000388964	0.000299153
686.507			0.000326511	0.000375776
686.701			0.00027322	0.000470493
686.895			0.000227904	0.000587172
687.088			0.000189503	0.00073041
687.282			0.000157072	0.000905641
687.476			0.000129777	0.00112
687.669			0.000106885	0.00138
687.863			8.775e-05	0.00169
688.057			7.18111e-05	0.00207
688.25			5.85798e-05	0.00253
688.444			4.76336e-05	0.00307
688.638			3.8609e-05	0.00373
688.832			3.11939e-05	0.0045
689.025			2.51222e-05	0.00542
689.219			2.01675e-05	0.0065
689.413			1.61379e-05	0.00778
689.606			1.28721e-05	0.00928
689.8			1.02341e-05	0.01103
689.994			8.11061e-06	0.01307
690.187			6.40704e-06	0.01543
690.381			5.04499e-06	0.01817
690.575			3.9597e-06	0.02131
690.768			3.09787e-06	0.02492
690.962			2.4158e-06	0.02905
691.156			1.87783e-06	0.03376
691.349			1.45495e-06	0.03909
691.543			1.12366e-06	0.04513
691.737			8.65004e-07	0.05192
691.93			6.63737e-07	0.05955
692.124			5.07655e-07	0.06807
692.318			3.87022e-07	0.07757
692.511			2.94101e-07	0.0881
692.705			2.22767e-07	0.09973
692.899			1.6819e-07	0.11253
693.092			1.26573e-07	0.12657
693.286			9.49451e-08	0.14189
693.48			7.09902e-08	0.15856
693.673			5.29074e-08	0.1766
693.867			3.9303e-08	0.19607
694.061			2.91023e-08	0.21697
694.254			2.14793e-08	0.23932
694.448			1.58017e-08	0.26311
694.642				0.28833
694.835				0.31495
695.029				0.3429
695.223				0.37213
695.416				0.40253
695.61				0.43401
695.804				0.46643
695.997				0.49964
696.191				0.53349
696.385				0.56777
696.578				0.60231
696.772				0.63686
696.966				0.67122
697.159				0.70513
697.353				0.73836
697.547				0.77064
697.74				0.80172
697.934				0.83135
698.128				0.85928
698.322				0.88526
698.515				0.90907
698.709				0.93049
698.903				0.94933
699.096				0.9654
699.29				0.97857
699.484				0.98869
699.677				0.99568
699.871				0.99946
700.065				1
700.258				0.9973
700.452				0.99137
700.646				0.98228
700.839				0.97012
701.033				0.955
701.227				0.93707
701.42				0.91649
701.614				0.89345
701.808				0.86817
702.001				0.84086
702.195				0.81177
702.389				0.78114
702.582				0.74923
702.776				0.7163
702.97				0.68259
703.163				0.64835
703.357				0.61383
703.551				0.57927
703.744				0.54488
703.938				0.51086
704.132				0.47742
704.325				0.44472
704.519				0.41291
704.713				0.38213
704.906				0.35251
705.1				0.32412
705.294				0.29705
705.487				0.27136
705.681				0.24709
705.875				0.22425
706.068				0.20287
706.262				0.18293
706.456				0.16442
706.649				0.1473
706.843				0.13153
707.037				0.11707
707.23				0.10386
707.424				0.09185
707.618				0.08096
707.811				0.07113
708.005				0.06229
708.199				0.05437
708.393				0.0473
708.586				0.04102
708.78				0.03546
708.974				0.03055
709.167				0.02624
709.361				0.02246
709.555				0.01917
709.748				0.0163
709.942				0.01382
710.136				0.01168
710.329				0.00983
710.523				0.00826
710.717				0.00691
710.91				0.00576
711.104				0.00479
711.298				0.00397
711.491				0.00328
711.685				0.0027
711.879				0.00221
712.072				0.00181
712.266				0.00148
712.46				0.0012
712.653				0.000972237
712.847				0.00078497
713.041				0.000631717
713.234				0.000506735
713.428				0.00040516
713.622				0.000322896
713.815				0.000256499
714.009				0.000203094
714.203				0.000160287
714.396				0.000126092
714.59				9.88704e-05
714.784				7.72739e-05
714.977				6.01988e-05
715.171				4.67446e-05
715.365				3.61796e-05
715.558				2.79116e-05
715.752				2.14632e-05
715.946				1.6451e-05
716.139				1.25684e-05
716.333				9.57092e-06
716.527				7.26469e-06
716.72				5.49629e-06	9.4785e-13
716.914				4.14486e-06	1.44632e-12
717.108				3.11559e-06	2.19976e-12
717.301				2.3343e-06	3.33485e-12
717.495				1.74327e-06	5.03925e-12
717.689				1.29765e-06	7.59003e-12
717.883				9.62815e-07	1.13949e-11
718.076				7.12057e-07	1.70516e-11
718.27				5.24899e-07	2.54336e-11
718.464				3.85678e-07	3.78129e-11
718.657				2.82464e-07	5.60352e-11
718.851				2.062e-07	8.27695e-11
719.045				1.50039e-07	1.21862e-10
719.238				1.0882e-07	1.78836e-10
719.432				7.86684e-08	2.61595e-10
719.626				5.66867e-08	3.81411e-10
719.819				4.07146e-08	5.54301e-10
720.013				2.9148e-08	8.02946e-10
720.207				2.07996e-08	1.15935e-09
720.4				1.47941e-08	1.66853e-09
720.594				1.04885e-08	2.39353e-09
720.788				7.41184e-09	3.42243e-09
720.981				5.22067e-09	4.87774e-09
721.175				3.66535e-09	6.92932e-09
721.369				2.56504e-09	9.81185e-09
721.562				1.78921e-09	1.38484e-08
721.756				1.24399e-09	1.94822e-08
721.95				8.62102e-10	2.7319e-08
722.143				5.95513e-10	3.81838e-08
722.337				4.10026e-10	5.31965e-08
722.531				2.81398e-10	7.38712e-08
722.724				1.92495e-10	1.02248e-07
722.918				1.31252e-10	1.41067e-07
723.112				8.92032e-11	1.93992e-07
723.305				6.04288e-11	2.65907e-07
723.499				4.08034e-11	3.63299e-07
723.693				2.74623e-11	4.94752e-07
723.886				1.84233e-11	6.71583e-07
724.08				1.23192e-11	9.08658e-07
724.274				8.2109e-12	1.22543e-06
724.467				5.45489e-12	1.64728e-06
724.661				3.61218e-12	2.20716e-06
724.855				2.38419e-12	2.94774e-06
725.048				1.56856e-12	3.92403e-06
725.242				1.02861e-12	5.20672e-06
725.436				6.7234e-13	6.88629e-06
725.629				4.38042e-13	9.07809e-06
725.823				2.84466e-13	1.19287e-05
726.017				1.84134e-13	1.56235e-05
726.21				1.18803e-13	2.03964e-05
726.404				7.64024e-14	2.6541e-05
726.598				4.89752e-14	3.44246e-05
726.791				3.12921e-14	4.45051e-05
726.985				1.99288e-14	5.73507e-05
727.179				1.26507e-14	7.36642e-05
727.372				8.00459e-15	9.43111e-05
727.566				5.04837e-15	0.000120353
727.76				3.1736e-15	0.000153088
727.954				1.98857e-15	0.000194095
728.147				1.24199e-15	0.000245287
728.341				7.73189e-16	0.000308975
728.535				4.79778e-16	0.000387937
728.728				2.96745e-16	0.000485498
728.922				1.82943e-16	0.000605623
729.116				1.12418e-16	0.000753019
729.309				6.88567e-17	0.000933249
729.503				4.20382e-17	0.00115
729.697				2.55817e-17	0.00142
729.89				1.55169e-17	0.00174
730.084				9.38142e-18	0.00213
730.278				5.65354e-18	0.0026
730.471				3.39595e-18	0.00316
730.665				2.03325e-18	0.00383
730.859					0.00462
731.052					0.00556
731.246					0.00667
731.44					0.00798
731.633					0.00951
731.827					0.0113
732.021					0.01338
732.214					0.01579
732.408					0.01858
732.602					0.02179
732.795					0.02547
732.989					0.02968
733.183					0.03447
733.376					0.0399
733.57					0.04604
733.764					0.05295
733.957					0.0607
734.151					0.06936
734.345					0.07899
734.538					0.08967
734.732					0.10147
734.926					0.11444
735.119					0.12866
735.313					0.14417
735.507					0.16103
735.7					0.17928
735.894					0.19894
736.088					0.22005
736.281					0.2426
736.475					0.2666
736.669					0.29203
736.862					0.31884
737.056					0.34698
737.25					0.37638
737.444					0.40695
737.637					0.43857
737.831					0.47112
738.025					0.50444
738.218					0.53836
738.412					0.5727
738.606					0.60726
738.799					0.64181
738.993					0.67612
739.187					0.70996
739.38					0.74308
739.574					0.77521
739.768					0.80611
739.961					0.83552
740.155					0.8632
740.349					0.88889
740.542					0.91239
740.736					0.93346
740.93					0.95192
741.123					0.9676
741.317					0.98035
741.511					0.99004
741.704					0.99658
741.898					0.99991
742.092					1
742.285					0.99684
742.479					0.99047
742.673					0.98094
742.866					0.96836
743.06					0.95283
743.254					0.93451
743.447					0.91357
743.641					0.8902
743.835					0.86462
744.028					0.83704
744.222					0.80772
744.416					0.77689
744.609					0.74482
744.803					0.71175
744.997					0.67794
745.19					0.64365
745.384					0.6091
745.578					0.57454
745.771					0.54019
745.965					0.50624
746.159					0.47288
746.352					0.44029
746.546					0.40861
746.74					0.37798
746.934					0.34852
747.127					0.32031
747.321					0.29342
747.515					0.26792
747.708					0.24385
747.902					0.22121
748.096					0.20003
748.289					0.18029
748.483					0.16197
748.677					0.14504
748.87					0.12945
749.064					0.11517
749.258					0.10213
749.451					0.09027
749.645					0.07953
749.839					0.06984
750.032					0.06114
750.226					0.05334
750.42					0.04639
750.613					0.04021
750.807					0.03474
751.001					0.02992
751.194					0.02568
751.388					0.02198
751.582					0.01874
751.775					0.01593
751.969					0.0135
752.163					0.0114
752.356					0.0096
752.55					0.00805
752.744					0.00674
752.937					0.00562
753.131					0.00467
753.325					0.00387
753.518					0.00319
753.712					0.00263
753.906					0.00215
754.099					0.00176
754.293					0.00144
754.487					0.00117
754.68					0.000943905
754.874					0.000761748
755.068					0.00061275
755.261					0.000491297
755.455					0.000392638
755.649					0.000312774
755.842					0.000248345
756.036					0.000196549
756.23					0.000155051
756.423					0.000121917
756.617					9.55534e-05
756.811					7.46475e-05
757.005					5.81263e-05
757.198					4.51148e-05
757.392					3.49023e-05
757.586					2.69139e-05
757.779					2.06866e-05
757.973					1.58485e-05
758.167					1.21026e-05
758.36					9.21203e-06
758.554					6.9891e-06
758.748					5.28538e-06
758.941					3.984e-06
759.135					2.9933e-06
759.329					2.24167e-06
759.522					1.67332e-06
759.716					1.24502e-06
759.91					9.23344e-07
760.103					6.82556e-07
760.297					5.02923e-07
760.491					3.69363e-07
760.684					2.70392e-07
760.878					1.97298e-07
761.072					1.43496e-07
761.265					1.04027e-07
761.459					7.51693e-08
761.653					5.41407e-08
761.846					3.88683e-08
762.04					2.78135e-08
762.234					1.98383e-08
762.427					1.4104e-08
762.621					9.99466e-09
762.815					7.05964e-09
763.008					4.97034e-09
763.202					3.48801e-09
763.396					2.43982e-09
763.589					1.70109e-09
763.783					1.18218e-09
763.977					8.18898e-10
764.17					5.65412e-10
764.364					3.89124e-10
764.558					2.66931e-10
764.751					1.82516e-10
764.945					1.24391e-10
765.139					8.45018e-11
765.332					5.72179e-11
765.526					3.86177e-11
765.72					2.59794e-11
765.913					1.74205e-11
766.107					1.16435e-11
766.301					7.75694e-12
766.495					5.15096e-12
766.688					3.40937e-12
766.882					2.24931e-12
767.076					1.47915e-12
767.269					9.69535e-13
767.463					6.33437e-13
767.657					4.12508e-13
767.85					2.67763e-13
768.044					1.73243e-13
768.238					1.11725e-13
768.431					7.18181e-14
768.625					4.60157e-14
768.819					2.93878e-14
769.012					1.87077e-14
769.206					1.18704e-14
769.4					7.5079e-15
769.593					4.73369e-15
769.787					2.97564e-15
769.981					1.8657e-15
770.174					1.16805e-15
770.368					7.32302e-16
770.562					4.63194e-16
770.755					3.01073e-16
770.949					2.09525e-16
771.143					1.67706e-16
771.336					1.65885e-16
771.53					2.03318e-16
771.724					2.88014e-16
771.917					4.38322e-16
772.111					6.86648e-16
772.305					1.08598e-15
772.498					1.72043e-15
772.692					2.72181e-15
772.886					4.29512e-15
773.079					6.7577e-15
773.273					1.05988e-14
773.467					1.65698e-14
773.66					2.5821e-14
773.854					4.01071e-14
774.048					6.20951e-14
774.241					9.5826e-14
774.435					1.474e-13
774.629					2.25996e-13
774.822					3.45376e-13
775.016					5.26105e-13
775.21					7.98806e-13
775.403					1.20892e-12
775.597					1.82366e-12
775.791					2.74208e-12
775.985					4.10963e-12
776.178					6.13923e-12
776.372					9.14143e-12
776.566					1.35676e-11
776.759					2.00715e-11
776.953					2.95969e-11
777.147					4.35012e-11
777.34					6.373e-11
777.534					9.30627e-11
777.728					1.35455e-10
777.921					1.96519e-10
778.115					2.84185e-10
778.309					4.09626e-10
778.502					5.88521e-10
778.696					8.42802e-10
778.89					1.20303e-09
779.083					1.71166e-09
779.277					2.42743e-09
779.471					3.43134e-09
779.664					4.8347e-09
779.858					6.7899e-09
780.052					9.50488e-09
780.245					1.32623e-08
780.439					1.8445e-08
780.633					2.55698e-08
780.826					3.53317e-08
781.02					4.86621e-08
781.214					6.68044e-08
781.407					9.1413e-08
781.601					1.24681e-07
781.795					1.69504e-07
781.988					2.29693e-07
782.182					3.10246e-07
782.376					4.17688e-07
782.569					5.60514e-07
782.763					7.49737e-07
782.957					9.99587e-07
783.15					1.32838e-06
783.344					1.75958e-06
783.538					2.3232e-06
783.731					3.0574e-06
783.925					4.01058e-06
784.119					5.24385e-06
784.312					6.83411e-06
784.506					8.87773e-06
784.7					1.1495e-05
784.893					1.48357e-05
785.087					1.90851e-05
785.281					2.44719e-05
785.475					3.12774e-05
785.668
785.862
786.056
786.249
786.443
786.637
786.83
787.024
787.218
787.411
787.605
787.799
787.992
788.186
788.38
788.573
788.767
788.961
789.154
789.348
789.542
789.735
789.929
790.123
790.316
790.51
790.704
790.897
791.091
791.285
791.478
791.672
791.866
792.059
792.253
792.447
792.64
792.834
793.028
793.221
793.415
793.609
793.802
793.996
794.19
794.383
794.577
794.771
794.964
795.158
795.352
795.546
795.739
795.933
796.127
796.32
796.514
796.708
796.901
797.095
797.289
797.482
797.676
797.87
798.063
798.257
798.451
798.644
798.838
799.032
799.225
799.419
799.613
799.806
800

## Sheet: Hiresolution_NIR
	Optical power= 230 uW
	Learning																							Testing
	I_ds (A)																							I_ds (A)
V_ds (V)	1550	1550.5	1551	1551.5	1552	1552.5	1553	1553.5	1554	1554.5	1555	1555.5	1556	1556.5	1557	1557.5	1558	1558.5	1559	1559.5	1560	Dark		1557	1558
-2.0001	-6.9531e-07	-6.48248e-07	-6.19377e-07	-6.73536e-07	-6.63952e-07	-6.62336e-07	-6.08577e-07	-5.72336e-07	-5.98832e-07	-5.76586e-07	-5.50552e-07	-5.51631e-07	-5.41832e-07	-5.45332e-07	-5.46128e-07	-5.46954e-07	-5.29166e-07	-5.27199e-07	-5.174e-07	-5.15041e-07	-5.23555e-07	-6.25281e-07		-5.37769e-07	-5.61401e-07
-1.90004	-6.34054e-07	-5.8036e-07	-5.67198e-07	-6.22196e-07	-6.08683e-07	-6.08165e-07	-5.5762e-07	-5.20565e-07	-5.5046e-07	-5.25632e-07	-4.99396e-07	-4.98484e-07	-4.99057e-07	-4.98398e-07	-5.059e-07	-4.94731e-07	-4.75254e-07	-4.81495e-07	-4.71807e-07	-4.65706e-07	-4.87492e-07	-5.751e-07		-4.891e-07	-5.08628e-07
-1.79998	-5.8143e-07	-5.35384e-07	-5.20909e-07	-5.62566e-07	-5.53696e-07	-5.60374e-07	-5.11972e-07	-4.69128e-07	-5.11593e-07	-4.75724e-07	-4.56918e-07	-4.52284e-07	-4.50661e-07	-4.52e-07	-4.57728e-07	-4.45151e-07	-4.32204e-07	-4.37662e-07	-4.31644e-07	-4.21551e-07	-4.39748e-07	-5.24896e-07		-4.46775e-07	-4.64697e-07
-1.70014	-5.33557e-07	-4.97983e-07	-4.66726e-07	-5.18411e-07	-5.01938e-07	-5.06623e-07	-4.64107e-07	-4.30563e-07	-4.5842e-07	-4.33985e-07	-4.12028e-07	-4.10953e-07	-4.0973e-07	-4.12612e-07	-4.17376e-07	-4.04071e-07	-3.88042e-07	-3.9375e-07	-3.9579e-07	-3.8136e-07	-3.99073e-07	-4.77732e-07		-4.03837e-07	-4.26059e-07
-1.60005	-4.79236e-07	-4.50183e-07	-4.15944e-07	-4.65387e-07	-4.61173e-07	-4.57894e-07	-4.18794e-07	-3.8673e-07	-4.15313e-07	-3.9308e-07	-3.73164e-07	-3.66547e-07	-3.7042e-07	-3.70948e-07	-3.75651e-07	-3.6279e-07	-3.51303e-07	-3.56844e-07	-3.53615e-07	-3.44272e-07	-3.57612e-07	-4.31363e-07		-3.64626e-07	-3.80536e-07
-1.50005	-4.31045e-07	-4.01887e-07	-3.829e-07	-4.19105e-07	-4.15042e-07	-4.15483e-07	-3.82005e-07	-3.48979e-07	-3.75342e-07	-3.49944e-07	-3.38183e-07	-3.31658e-07	-3.31593e-07	-3.30354e-07	-3.36628e-07	-3.24621e-07	-3.12927e-07	-3.19774e-07	-3.17099e-07	-3.09957e-07	-3.1804e-07	-3.80357e-07		-3.23721e-07	-3.38628e-07
-1.4002	-3.90043e-07	-3.59423e-07	-3.3865e-07	-3.75352e-07	-3.67848e-07	-3.725e-07	-3.45579e-07	-2.91769e-07	-3.32921e-07	-3.12537e-07	-3.0392e-07	-2.91603e-07	-2.92214e-07	-2.92653e-07	-2.9665e-07	-2.87105e-07	-2.80675e-07	-2.8283e-07	-2.80759e-07	-2.74605e-07	-2.82853e-07	-3.35641e-07		-2.87869e-07	-3.03492e-07
-1.30008	-3.47076e-07	-3.1885e-07	-2.98261e-07	-3.41517e-07	-3.28785e-07	-3.27646e-07	-2.98815e-07	-2.55911e-07	-2.96144e-07	-2.77567e-07	-2.68071e-07	-2.60641e-07	-2.63668e-07	-2.58678e-07	-2.55032e-07	-2.55148e-07	-2.46654e-07	-2.48711e-07	-2.46097e-07	-2.43162e-07	-2.50569e-07	-2.99417e-07		-2.52626e-07	-2.69684e-07
-1.20008	-3.04086e-07	-2.82899e-07	-2.65365e-07	-2.97914e-07	-2.91697e-07	-2.88838e-07	-2.58889e-07	-2.18971e-07	-2.62734e-07	-2.4362e-07	-2.3447e-07	-2.26181e-07	-2.29423e-07	-2.27208e-07	-2.19882e-07	-2.21683e-07	-2.15661e-07	-2.18806e-07	-2.16544e-07	-2.11002e-07	-2.16835e-07	-2.56815e-07		-2.14542e-07	-2.32073e-07
-1.10015	-2.65852e-07	-2.48412e-07	-2.29355e-07	-2.61565e-07	-2.55159e-07	-2.48321e-07	-2.25753e-07	-1.91839e-07	-2.26993e-07	-2.09257e-07	-2.02124e-07	-1.94371e-07	-1.89198e-07	-1.95119e-07	-1.86058e-07	-1.89108e-07	-1.87275e-07	-1.9092e-07	-1.86844e-07	-1.82284e-07	-1.87898e-07	-2.23781e-07		-1.81077e-07	-1.99983e-07
-1.00001	-2.28345e-07	-2.14744e-07	-2.00754e-07	-2.24104e-07	-2.20494e-07	-2.1445e-07	-1.94901e-07	-1.66485e-07	-1.98606e-07	-1.78944e-07	-1.72031e-07	-1.70662e-07	-1.59999e-07	-1.67867e-07	-1.58494e-07	-1.60188e-07	-1.56639e-07	-1.61111e-07	-1.56986e-07	-1.51564e-07	-1.60621e-07	-1.92456e-07		-1.54323e-07	-1.70326e-07
-0.900062	-1.9267e-07	-1.8013e-07	-1.68509e-07	-1.9292e-07	-1.88744e-07	-1.82876e-07	-1.66581e-07	-1.36472e-07	-1.65351e-07	-1.50426e-07	-1.42511e-07	-1.43523e-07	-1.33e-07	-1.40042e-07	-1.29081e-07	-1.34725e-07	-1.30279e-07	-1.33768e-07	-1.29551e-07	-1.27952e-07	-1.328e-07	-1.59474e-07		-1.27957e-07	-1.42392e-07
-0.800067	-1.59e-07	-1.47791e-07	-1.39012e-07	-1.49076e-07	-1.56162e-07	-1.5161e-07	-1.37299e-07	-1.13387e-07	-1.3776e-07	-1.21115e-07	-1.18102e-07	-1.13757e-07	-1.06657e-07	-1.16844e-07	-1.05836e-07	-1.1073e-07	-1.0659e-07	-1.09821e-07	-1.05604e-07	-1.05142e-07	-1.07782e-07	-1.28265e-07		-1.03544e-07	-1.18268e-07
-0.699933	-1.27346e-07	-1.17161e-07	-1.10665e-07	-1.17278e-07	-1.25671e-07	-1.22122e-07	-1.08005e-07	-8.93856e-08	-1.10502e-07	-9.46501e-08	-9.24466e-08	-8.90469e-08	-8.43356e-08	-9.08277e-08	-8.28869e-08	-8.6266e-08	-8.25622e-08	-8.7353e-08	-8.36319e-08	-8.0875e-08	-8.33736e-08	-1.01794e-07		-8.08534e-08	-9.47205e-08
-0.600057	-9.75613e-08	-8.68022e-08	-8.21726e-08	-8.31903e-08	-9.56543e-08	-9.0772e-08	-8.23274e-08	-6.95561e-08	-8.5597e-08	-7.02112e-08	-6.59772e-08	-6.48502e-08	-5.86052e-08	-6.69698e-08	-6.07101e-08	-6.24877e-08	-6.17336e-08	-6.45993e-08	-6.31295e-08	-5.98194e-08	-5.95459e-08	-7.63605e-08		-5.96099e-08	-6.8717e-08
-0.500006	-6.59194e-08	-6.1209e-08	-5.45749e-08	-5.34322e-08	-6.47064e-08	-5.97883e-08	-5.68791e-08	-5.02278e-08	-5.9837e-08	-4.42678e-08	-4.35825e-08	-4.4258e-08	-3.92192e-08	-4.37962e-08	-4.19482e-08	-3.93452e-08	-4.02346e-08	-4.17827e-08	-4.05266e-08	-3.81791e-08	-3.77577e-08	-5.16496e-08		-3.92045e-08	-4.50335e-08
-0.399916	-4.09236e-08	-3.82745e-08	-3.11901e-08	-3.13703e-08	-3.75503e-08	-3.46155e-08	-3.21214e-08	-3.21721e-08	-3.61075e-08	-2.51749e-08	-2.46261e-08	-2.46047e-08	-2.37308e-08	-2.41617e-08	-2.35352e-08	-2.0833e-08	-2.14916e-08	-2.29649e-08	-2.18489e-08	-2.04457e-08	-1.96816e-08	-3.15218e-08		-2.13165e-08	-2.65231e-08
-0.300046	-2.33934e-08	-1.81667e-08	-1.69188e-08	-1.5371e-08	-1.89972e-08	-1.82261e-08	-1.80984e-08	-1.73297e-08	-1.96225e-08	-1.2964e-08	-1.17412e-08	-1.22543e-08	-1.14114e-08	-1.07081e-08	-1.10265e-08	-9.06416e-09	-1.02787e-08	-1.00735e-08	-8.86822e-09	-8.97155e-09	-8.30114e-09	-1.48432e-08		-9.61321e-09	-1.29204e-08
-0.200044	-1.12474e-08	-8.29097e-09	-8.18527e-09	-6.47054e-09	-8.63648e-09	-8.32751e-09	-7.947e-09	-8.62756e-09	-1.01745e-08	-5.26069e-09	-4.65255e-09	-6.01289e-09	-4.88463e-09	-3.91006e-09	-4.89587e-09	-3.28508e-09	-3.78494e-09	-3.48248e-09	-2.68997e-09	-3.16083e-09	-2.82464e-09	-5.41734e-09		-3.83911e-09	-5.62357e-09
-0.100044	-5.06094e-09	-4.66383e-09	-3.69974e-09	-2.77107e-09	-4.25238e-09	-4.03319e-09	-4.33469e-09	-4.58953e-09	-5.12256e-09	-2.24885e-09	-2.1116e-09	-2.88623e-09	-2.19315e-09	-1.46137e-09	-2.10228e-09	-1.2592e-09	-1.23961e-09	-9.75204e-10	-6.23793e-10	-1.16128e-09	-9.8331e-10	-1.58543e-09		-1.53544e-09	-2.36115e-09
-4.44898e-05	-2.0281e-09	-2.06821e-09	-1.69613e-09	-1.09138e-09	-1.92748e-09	-1.89005e-09	-1.79608e-09	-2.26571e-09	-2.40735e-09	-9.1474e-10	-8.54358e-10	-1.34827e-09	-9.50361e-10	-4.29356e-10	-1.01721e-09	-3.47551e-10	-2.88618e-10	-2.00996e-10	2.00074e-11	-2.98594e-10	-1.88164e-10	2.62125e-12		-5.38736e-10	-9.77097e-10
0.099989	1.51415e-09	1.36465e-09	1.15122e-09	1.44217e-09	1.01388e-09	1.0375e-09	1.22921e-09	9.09775e-10	9.23908e-10	1.51716e-09	1.44851e-09	1.01345e-09	1.10829e-09	1.53959e-09	2.2529e-09	1.81832e-09	1.9535e-09	1.7843e-09	1.82864e-09	1.68429e-09	1.76371e-09	3.40002e-09		1.59448e-09	1.33975e-09
0.199989	1.57963e-08	1.56724e-08	1.37578e-08	1.38153e-08	1.3265e-08	1.36313e-08	1.36375e-08	1.28386e-08	1.38489e-08	1.3093e-08	1.29211e-08	1.27563e-08	1.15534e-08	1.34279e-08	1.29377e-08	1.3333e-08	1.31552e-08	1.30429e-08	1.23987e-08	1.24249e-08	1.26363e-08	1.96771e-08		1.2389e-08	1.33897e-08
0.299963	6.08168e-08	5.89596e-08	5.50283e-08	5.62193e-08	5.48968e-08	5.49057e-08	5.40605e-08	4.704e-08	5.44011e-08	5.09656e-08	5.04279e-08	5.06995e-08	4.49205e-08	5.2057e-08	4.95348e-08	5.13456e-08	4.99267e-08	4.99866e-08	4.74393e-08	4.74294e-08	4.94205e-08	5.70336e-08		4.62921e-08	5.34484e-08
0.39981	1.37197e-07	1.32884e-07	1.28468e-07	1.31924e-07	1.27749e-07	1.2676e-07	1.23282e-07	1.05323e-07	1.24308e-07	1.16044e-07	1.13932e-07	1.15758e-07	1.01712e-07	1.18305e-07	1.14129e-07	1.17552e-07	1.1362e-07	1.13026e-07	1.08793e-07	1.0848e-07	1.13522e-07	1.08856e-07		1.05809e-07	1.21368e-07
0.499916	2.281e-07	2.19465e-07	2.16528e-07	2.23224e-07	2.15248e-07	2.13257e-07	2.06654e-07	1.74231e-07	2.06854e-07	1.93345e-07	1.90076e-07	1.9424e-07	1.70112e-07	1.95809e-07	1.93641e-07	1.95978e-07	1.89798e-07	1.90193e-07	1.84166e-07	1.82065e-07	1.92702e-07	1.64402e-07		1.76529e-07	2.02347e-07
0.599944	3.23461e-07	3.11144e-07	3.06914e-07	3.16816e-07	3.05361e-07	3.01833e-07	2.91992e-07	2.43815e-07	2.94995e-07	2.73407e-07	2.67847e-07	2.73704e-07	2.39393e-07	2.77254e-07	2.7474e-07	2.77982e-07	2.69242e-07	2.6987e-07	2.59835e-07	2.5678e-07	2.7558e-07	2.22264e-07		2.48507e-07	2.85217e-07
0.699835	4.18111e-07	4.02394e-07	3.96659e-07	4.12263e-07	3.94625e-07	3.90629e-07	3.76025e-07	3.13398e-07	3.80261e-07	3.52257e-07	3.4386e-07	3.54497e-07	3.06467e-07	3.55511e-07	3.55457e-07	3.58659e-07	3.48164e-07	3.47223e-07	3.34653e-07	3.3031e-07	3.54159e-07	2.84992e-07		3.1896e-07	3.65232e-07
0.799984	5.13343e-07	4.9208e-07	4.86426e-07	5.05887e-07	4.81353e-07	4.77075e-07	4.58187e-07	3.84992e-07	4.6406e-07	4.29061e-07	4.22073e-07	4.33058e-07	3.783e-07	4.31956e-07	4.35112e-07	4.38637e-07	4.23141e-07	4.25983e-07	4.09435e-07	4.04208e-07	4.32869e-07	3.58415e-07		3.91761e-07	4.45268e-07
0.899963	6.10995e-07	5.86866e-07	5.76697e-07	6.01536e-07	5.69196e-07	5.67578e-07	5.45299e-07	4.61005e-07	5.52776e-07	5.11715e-07	5.02238e-07	5.18892e-07	4.50714e-07	5.1493e-07	5.159e-07	5.16734e-07	5.01138e-07	5.05083e-07	4.87461e-07	4.79279e-07	5.13316e-07	4.39015e-07		4.69462e-07	5.30267e-07
0.999893	7.10001e-07	6.83649e-07	6.7132e-07	7.02489e-07	6.63495e-07	6.59537e-07	6.3673e-07	5.40012e-07	6.41948e-07	5.97001e-07	5.883e-07	6.05569e-07	5.30272e-07	6.00244e-07	6.00589e-07	6.04975e-07	5.85063e-07	5.89082e-07	5.67299e-07	5.60008e-07	5.97992e-07	5.15566e-07		5.6713e-07	6.17743e-07
1.10006	8.20126e-07	7.88124e-07	7.73697e-07	8.06344e-07	7.63506e-07	7.59481e-07	7.34354e-07	6.2274e-07	7.38622e-07	6.86067e-07	6.77334e-07	6.94561e-07	6.12128e-07	6.88789e-07	6.92982e-07	6.92498e-07	6.71082e-07	6.79206e-07	6.49789e-07	6.45643e-07	6.88605e-07	5.97997e-07		6.92523e-07	7.09439e-07
1.19997	9.28983e-07	8.91345e-07	8.76518e-07	9.12815e-07	8.80787e-07	8.63268e-07	8.31569e-07	7.0897e-07	8.38111e-07	7.82578e-07	7.7317e-07	7.87344e-07	6.95165e-07	7.85257e-07	7.86779e-07	7.85552e-07	7.64131e-07	7.67279e-07	7.4065e-07	7.31104e-07	7.80158e-07	6.84057e-07		7.8883e-07	8.02192e-07
1.29994	9.87723e-07	9.99971e-07	9.8914e-07	1.02263e-06	9.81967e-07	9.68902e-07	9.37687e-07	7.93297e-07	9.42977e-07	8.76152e-07	8.64971e-07	8.90294e-07	7.84284e-07	8.76653e-07	8.85464e-07	8.79487e-07	8.57018e-07	8.63454e-07	8.31768e-07	8.22511e-07	8.75726e-07	7.72352e-07		8.86048e-07	9.02038e-07
1.40008	1.10012e-06	1.06428e-06	1.04488e-06	1.08748e-06	1.03913e-06	1.02118e-06	1.03863e-06	8.89088e-07	9.98443e-07	9.79944e-07	9.59598e-07	9.84765e-07	8.70295e-07	9.76159e-07	9.8315e-07	9.85323e-07	9.59109e-07	9.5563e-07	9.22785e-07	9.14527e-07	9.66908e-07	8.45578e-07		9.81308e-07	1.00323e-06
1.49992	1.21427e-06	1.18166e-06	1.15984e-06	1.19319e-06	1.1477e-06	1.12784e-06	1.09777e-06	9.84972e-07	1.09411e-06	1.03047e-06	1.04659e-06	1.03534e-06	9.66792e-07	1.03031e-06	1.03104e-06	1.03133e-06	1.00815e-06	1.01064e-06	9.75862e-07	1.01347e-06	1.01311e-06	9.4328e-07		1.02883e-06	1.04937e-06
1.59994	1.32629e-06	1.29436e-06	1.26014e-06	1.31129e-06	1.26162e-06	1.23326e-06	1.20768e-06	1.03711e-06	1.19998e-06	1.13639e-06	1.11664e-06	1.13757e-06	1.04837e-06	1.13389e-06	1.13575e-06	1.12875e-06	1.09823e-06	1.10889e-06	1.06728e-06	1.05882e-06	1.10854e-06	9.76565e-07		1.1276e-06	1.15719e-06
1.70002	1.46113e-06	1.41075e-06	1.38113e-06	1.43542e-06	1.38498e-06	1.35125e-06	1.32062e-06	1.13956e-06	1.31091e-06	1.24912e-06	1.22532e-06	1.25027e-06	1.1114e-06	1.23347e-06	1.2456e-06	1.22643e-06	1.19651e-06	1.21061e-06	1.16314e-06	1.15365e-06	1.21401e-06	1.05566e-06		1.2334e-06	1.26679e-06
1.79985	1.59971e-06	1.5405e-06	1.50486e-06	1.56061e-06	1.50627e-06	1.46799e-06	1.4403e-06	1.24068e-06	1.42685e-06	1.35595e-06	1.33118e-06	1.34971e-06	1.22046e-06	1.33801e-06	1.33785e-06	1.33647e-06	1.30382e-06	1.31511e-06	1.27148e-06	1.25123e-06	1.31624e-06	1.13558e-06		1.33941e-06	1.37346e-06
1.89993	1.73354e-06	1.67018e-06	1.62756e-06	1.67137e-06	1.63483e-06	1.58582e-06	1.55435e-06	1.34755e-06	1.54417e-06	1.46518e-06	1.4409e-06	1.46935e-06	1.32418e-06	1.45848e-06	1.4445e-06	1.44645e-06	1.41215e-06	1.42307e-06	1.37599e-06	1.35403e-06	1.42665e-06	1.22302e-06		1.44629e-06	1.48496e-06
2.00002	1.87366e-06	1.79931e-06	1.76291e-06	1.81902e-06	1.75133e-06	1.71916e-06	1.67278e-06	1.46414e-06	1.67142e-06	1.58643e-06	1.55821e-06	1.58882e-06	1.43863e-06	1.565e-06	1.56819e-06	1.56453e-06	1.53468e-06	1.53706e-06	1.48195e-06	1.46728e-06	1.53042e-06	1.32528e-06		1.56891e-06	1.60709e-06

## Sheet: Fig4b
	Responsivity (mA/W)
V_ds	1550	1550.5	1551	1551.5	1552	1552.5	1553	1553.5	1554	1554.5	1555	1555.5	1556	1556.5	1557	1557.5	1558	1558.5	1559	1559.5	1560
-2.0001	-0.05075	-0.01664	0.00428	-0.03497	-0.02802	-0.02685	0.0121	0.03837	0.01917	0.03529	0.05415	0.05337	0.06047	0.05793	0.05736	0.05676	0.06965	0.07107	0.07817	0.07988	0.07371
-1.90004	-0.04272	-0.00381	0.00573	-0.03413	-0.02434	-0.02396	0.01267	0.03952	0.01785	0.03585	0.05486	0.05552	0.0551	0.05558	0.05014	0.05824	0.07235	0.06783	0.07485	0.07927	0.06348
-1.79998	-0.04097	-0.0076	0.00289	-0.0273	-0.02087	-0.02571	0.00937	0.04041	0.00964	0.03563	0.04926	0.05262	0.05379	0.05282	0.04867	0.05779	0.06717	0.06321	0.06757	0.07489	0.0617
-1.70014	-0.04045	-0.01468	0.00798	-0.02948	-0.01754	-0.02094	0.00987	0.03418	0.01399	0.0317	0.04761	0.04839	0.04928	0.04719	0.04374	0.05338	0.06499	0.06086	0.05938	0.06983	0.057
-1.60005	-0.03469	-0.01364	0.01117	-0.02466	-0.0216	-0.01923	0.00911	0.03234	0.01163	0.02774	0.04217	0.04697	0.04416	0.04378	0.04037	0.04969	0.05801	0.054	0.05634	0.06311	0.05344
-1.50005	-0.03673	-0.0156	-0.00184	-0.02808	-0.02513	-0.02545	-0.00119	0.02274	0.00363	0.02204	0.03056	0.03529	0.03534	0.03623	0.03169	0.04039	0.04886	0.0439	0.04584	0.05101	0.04516
-1.4002	-0.03942	-0.01723	-0.00218	-0.02878	-0.02334	-0.02671	-0.0072	0.03179	0.00197	0.01674	0.02299	0.03191	0.03147	0.03115	0.02825	0.03517	0.03983	0.03827	0.03977	0.04423	0.03825
-1.30008	-0.03454	-0.01408	0.000837319	-0.03051	-0.02128	-0.02046	0.000435725	0.03153	0.00237	0.01583	0.02271	0.0281	0.0259	0.02952	0.03216	0.03208	0.03823	0.03674	0.03864	0.04076	0.0354
-1.20008	-0.03425	-0.0189	-0.0062	-0.02978	-0.02528	-0.02321	-0.0015	0.02742	-0.00429	0.00956	0.01619	0.0222	0.01985	0.02145	0.02676	0.02546	0.02982	0.02754	0.02918	0.0332	0.02897
-1.10015	-0.03049	-0.01785	-0.00404	-0.02738	-0.02274	-0.01778	-0.00143	0.02315	-0.00233	0.01052	0.01569	0.02131	0.02506	0.02077	0.02734	0.02513	0.02645	0.02381	0.02677	0.03007	0.026
-1.00001	-0.02601	-0.01615	-0.00601	-0.02293	-0.02032	-0.01594	-0.00177	0.01882	-0.00446	0.00979	0.0148	0.01579	0.02352	0.01782	0.02461	0.02338	0.02595	0.02271	0.0257	0.02963	0.02307
-0.900062	-0.02406	-0.01497	-0.00655	-0.02424	-0.02121	-0.01696	-0.00515	0.01667	-0.00426	0.00656	0.01229	0.01156	0.01918	0.01408	0.02202	0.01793	0.02116	0.01863	0.02168	0.02284	0.01933
-0.800067	-0.02227	-0.01415	-0.00779	-0.01508	-0.02021	-0.01692	-0.00655	0.01078	-0.00688	0.00518	0.00736	0.01051	0.01566	0.00828	0.01625	0.01271	0.01571	0.01337	0.01642	0.01676	0.01484
-0.699933	-0.01852	-0.01114	-0.00643	-0.01122	-0.0173	-0.01473	-0.0045	0.00899	-0.00631	0.00518	0.00677	0.00924	0.01265	0.00795	0.0137	0.01125	0.01394	0.01046	0.01316	0.01516	0.01335
-0.600057	-0.01536	-0.00757	-0.00421	-0.00495	-0.01398	-0.01044	-0.00432	0.00493	-0.00669	0.00446	0.00752	0.00834	0.01287	0.0068	0.01134	0.01005	0.0106	0.00852	0.00959	0.01199	0.01218
-0.500006	-0.01034	-0.00693	-0.00212	-0.00129	-0.00946	-0.0059	-0.00379	0.00103	-0.00593	0.00535	0.00585	0.00536	0.00901	0.00569	0.00703	0.00892	0.00827	0.00715	0.00806	0.00976	0.01007
-0.399916	-0.00681	-0.00489	0.000240312	0.000109768	-0.00437	-0.00224	-0.000434529	-0.000471225	-0.00332	0.0046	0.005	0.00501	0.00565	0.00533	0.00579	0.00775	0.00727	0.0062	0.00701	0.00803	0.00858
-0.300046	-0.0062	-0.00241	-0.0015	-0.000382449	-0.00301	-0.00245	-0.00236	-0.0018	-0.00346	0.00136	0.00225	0.00188	0.00249	0.003	0.00277	0.00419	0.00331	0.00346	0.00433	0.00425	0.00474
-0.200044	-0.00422	-0.00208	-0.00201	-0.000763188	-0.00233	-0.00211	-0.00183	-0.00233	-0.00345	0.000113515	0.0005542	-0.000431557	0.000386025	0.00109	0.000377881	0.00155	0.00118	0.0014	0.00198	0.00164	0.00188
-0.100044	-0.00252	-0.00223	-0.00153	-0.000859158	-0.00193	-0.00177	-0.00199	-0.00218	-0.00256	-0.000480739	-0.000381285	-0.000942609	-0.000440381	8.98971e-05	-0.00037453	0.000236397	0.000250596	0.000442191	0.000696837	0.000307351	0.000436317
-4.44898e-05	-0.00147	-0.0015	-0.00123	-0.000792751	-0.0014	-0.00137	-0.0013	-0.00164	-0.00175	-0.000664754	-0.000621	-0.000978907	-0.000690567	-0.000313027	-0.00073901	-0.000253748	-0.000211043	-0.000147549	1.25986e-05	-0.000218272	-0.00013825
0.099989	-0.00137	-0.00147	-0.00163	-0.00142	-0.00173	-0.00171	-0.00157	-0.0018	-0.00179	-0.00136	-0.00141	-0.00173	-0.00166	-0.00135	-0.000831251	-0.00115	-0.00105	-0.00117	-0.00114	-0.00124	-0.00119
0.199989	-0.00281	-0.0029	-0.00429	-0.00425	-0.00465	-0.00438	-0.00438	-0.00496	-0.00422	-0.00477	-0.0049	-0.00502	-0.00589	-0.00453	-0.00488	-0.0046	-0.00473	-0.00481	-0.00527	-0.00526	-0.0051
0.299963	0.00274	0.0014	-0.00145	-0.000590109	-0.00155	-0.00154	-0.00215	-0.00724	-0.00191	-0.0044	-0.00479	-0.00459	-0.00878	-0.00361	-0.00543	-0.00412	-0.00515	-0.00511	-0.00695	-0.00696	-0.00552
0.39981	0.02054	0.01741	0.01421	0.01672	0.01369	0.01297	0.01045	-0.00256	0.0112	0.00521	0.00368	0.005	-0.00518	0.00685	0.00382	0.0063	0.00345	0.00302	-4.60145e-05	-0.000272464	0.00338
0.499916	0.04616	0.0399	0.03777	0.04262	0.03684	0.0354	0.03062	0.00712	0.03076	0.02097	0.0186	0.02162	0.00414	0.02276	0.02119	0.02288	0.0184	0.01869	0.01432	0.0128	0.02051
0.599944	0.07333	0.06441	0.06134	0.06852	0.06022	0.05766	0.05053	0.01562	0.0527	0.03706	0.03303	0.03728	0.01241	0.03985	0.03803	0.04038	0.03404	0.0345	0.02723	0.02501	0.03864
0.699835	0.09646	0.08507	0.08092	0.09223	0.07944	0.07655	0.06597	0.02058	0.06904	0.04874	0.04266	0.05037	0.01556	0.0511	0.05106	0.05338	0.04578	0.0451	0.03599	0.03284	0.05012
0.799984	0.11227	0.09686	0.09276	0.10686	0.08909	0.08599	0.0723	0.01926	0.07655	0.05119	0.04613	0.05409	0.01441	0.05329	0.05558	0.05813	0.0469	0.04896	0.03697	0.03318	0.05395
0.899963	0.12462	0.10714	0.09977	0.11777	0.09433	0.09316	0.07702	0.01594	0.08244	0.05268	0.04581	0.05788	0.00848	0.05501	0.05571	0.05632	0.04502	0.04788	0.03511	0.02918	0.05384
0.999893	0.14089	0.1218	0.11287	0.13545	0.1072	0.10433	0.0878	0.01771	0.09158	0.05901	0.05271	0.06522	0.01066	0.06136	0.06161	0.06479	0.05036	0.05327	0.03749	0.0322	0.05973
1.10006	0.16096	0.13777	0.12732	0.15098	0.11993	0.11702	0.09881	0.01793	0.1019	0.06382	0.05749	0.06997	0.01024	0.06579	0.06883	0.06848	0.05296	0.05885	0.03753	0.03453	0.06566
1.19997	0.17748	0.15021	0.13946	0.16577	0.14256	0.12986	0.10689	0.01805	0.11163	0.07139	0.06457	0.07485	0.00805	0.07333	0.07444	0.07355	0.05802	0.06031	0.04101	0.03409	0.06964
1.29994	0.15607	0.16494	0.15709	0.18136	0.1519	0.14243	0.11981	0.01518	0.12364	0.07522	0.06712	0.08547	0.00865	0.07558	0.08197	0.07763	0.06135	0.06602	0.04306	0.03635	0.07491
1.40008	0.18445	0.15848	0.14443	0.17529	0.14026	0.12725	0.13989	0.03153	0.11077	0.09737	0.08262	0.10086	0.01791	0.09462	0.09969	0.10126	0.08227	0.07975	0.05595	0.04996	0.08792
1.49992	0.19637	0.17274	0.15692	0.1811	0.14813	0.13374	0.11195	0.03021	0.1093	0.06318	0.07487	0.06671	0.01704	0.06307	0.0636	0.0638	0.047	0.04881	0.02361	0.05087	0.0506
1.59994	0.25343	0.23029	0.20549	0.24255	0.20657	0.18601	0.16748	0.04387	0.1619	0.11581	0.1015	0.11667	0.05203	0.11401	0.11535	0.11028	0.08816	0.09588	0.06573	0.05961	0.09563
1.70002	0.29382	0.25731	0.23585	0.27519	0.23864	0.2142	0.192	0.0608	0.18497	0.14019	0.12294	0.14103	0.04039	0.12885	0.13764	0.12375	0.10207	0.11229	0.07789	0.07101	0.11475
1.79985	0.33633	0.29342	0.26759	0.308	0.26862	0.24088	0.22081	0.07616	0.21106	0.15969	0.14174	0.15517	0.06151	0.14669	0.14657	0.14558	0.12191	0.13009	0.09848	0.08381	0.13091
1.89993	0.36994	0.32403	0.29314	0.32489	0.29841	0.2629	0.24009	0.09024	0.23272	0.17548	0.15788	0.1785	0.0733	0.17062	0.16049	0.16191	0.13705	0.14496	0.11084	0.09493	0.14755
2.00002	0.39738	0.3435	0.31713	0.35778	0.30873	0.28542	0.25181	0.10062	0.25083	0.18924	0.16879	0.19097	0.08214	0.17371	0.17603	0.17337	0.15174	0.15347	0.11353	0.1029	0.14865

## Sheet: Fig4c
	Reconstruction				From commercial spectrometer
Wavelength (nm)	1557	1558		Wavelength (nm)	1557	1558
1555	0	0		1555	2.01968e-06	2.29228e-06
1555	0	0		1555.02	2.01152e-06	2.26637e-06
1555	0	0		1555.04	2.03643e-06	2.26868e-06
1555	0	0		1555.06	2.00984e-06	2.3077e-06
1555	0	0		1555.08	2.00377e-06	2.37287e-06
1555	0	0		1555.1	1.94243e-06	2.46522e-06
1555.01	0	0		1555.12	1.85743e-06	2.52874e-06
1555.01	0	0		1555.14	1.86894e-06	2.55932e-06
1555.01	0	0		1555.16	1.94117e-06	2.5676e-06
1555.01	0	0		1555.18	1.93908e-06	2.56414e-06
1555.01	0	0		1555.2	1.99895e-06	2.52427e-06
1555.01	0	0		1555.22	2.02931e-06	2.49313e-06
1555.01	0	0		1555.24	2.00586e-06	2.47922e-06
1555.01	0	0		1555.26	1.97969e-06	2.48314e-06
1555.01	0	0		1555.28	1.97006e-06	2.47942e-06
1555.01	0	0		1555.3	1.9351e-06	2.48304e-06
1555.01	0	0		1555.32	1.96525e-06	2.47782e-06
1555.02	0	0		1555.34	1.98346e-06	2.46336e-06
1555.02	0	0		1555.36	2.00503e-06	2.43428e-06
1555.02	0	0		1555.38	2.12143e-06	2.41083e-06
1555.02	0	0		1555.4	2.15514e-06	2.3793e-06
1555.02	0	0		1555.42	2.16184e-06	2.36393e-06
1555.02	0	0		1555.44	2.17105e-06	2.35856e-06
1555.02	0	0		1555.46	2.14216e-06	2.36464e-06
1555.02	0	0		1555.48	2.09401e-06	2.40094e-06
1555.02	0	0		1555.5	2.06783e-06	2.45372e-06
1555.02	0	0		1555.52	2.0559e-06	2.50087e-06
1555.03	0	0		1555.54	2.13001e-06	2.54586e-06
1555.03	0	0		1555.56	2.14697e-06	2.57875e-06
1555.03	0	0		1555.58	2.06071e-06	2.57218e-06
1555.03	0	0		1555.6	2.02408e-06	2.55124e-06
1555.03	0	0		1555.62	1.98702e-06	2.52583e-06
1555.03	0	0		1555.64	1.88737e-06	2.51598e-06
1555.03	0	0		1555.66	1.82603e-06	2.51714e-06
1555.03	0	0		1555.68	1.83273e-06	2.50915e-06
1555.03	0	0		1555.7	1.91605e-06	2.49866e-06
1555.03	0	0		1555.72	1.99665e-06	2.48214e-06
1555.03	0	0		1555.74	2.05004e-06	2.42394e-06
1555.04	0	0		1555.76	2.09777e-06	2.34696e-06
1555.04	0	0		1555.78	2.21773e-06	2.29228e-06
1555.04	0	0		1555.8	2.18089e-06	2.26637e-06
1555.04	0	0		1555.82	2.12415e-06	2.26868e-06
1555.04	0	0		1555.84	2.08458e-06	2.3077e-06
1555.04	0	0		1555.86	2.08332e-06	2.37287e-06
1555.04	0	0		1555.88	2.0515e-06	2.46522e-06
1555.04	0	0		1555.9	2.05108e-06	2.52874e-06
1555.04	0	0		1555.92	2.07662e-06	2.55932e-06
1555.04	0	0		1555.94	2.12624e-06	2.5676e-06
1555.05	0	0		1555.96	2.12687e-06	2.56414e-06
1555.05	0	0		1555.98	2.14299e-06	2.52427e-06
1555.05	0	0		1556	2.13148e-06	2.49313e-06
1555.05	0	0		1556.02	2.15472e-06	2.47922e-06
1555.05	0	0		1556.04	2.19094e-06	2.48314e-06
1555.05	0	0		1556.06	2.22402e-06	2.47942e-06
1555.05	0	0		1556.08	2.23344e-06	2.48304e-06
1555.05	0	0		1556.1	2.23323e-06	2.47782e-06
1555.05	0	0		1556.12	2.28766e-06	2.46336e-06
1555.05	0	0		1556.14	2.23741e-06	2.43428e-06
1555.05	0	0		1556.16	2.30859e-06	2.41083e-06
1555.06	0	0		1556.18	2.41955e-06	2.3793e-06
1555.06	0	0		1556.2	2.52109e-06	2.36393e-06
1555.06	0	0		1556.22	2.56213e-06	2.35856e-06
1555.06	0	0		1556.24	2.77819e-06	2.36464e-06
1555.06	0	0		1556.26	2.79745e-06	2.40094e-06
1555.06	0	0		1556.28	2.83807e-06	2.45372e-06
1555.06	0	0		1556.3	3.05036e-06	2.50087e-06
1555.06	0	0		1556.32	3.20947e-06	2.54586e-06
1555.06	0	0		1556.34	3.32755e-06	2.57875e-06
1555.06	0	0		1556.36	3.52581e-06	2.57218e-06
1555.07	0	0		1556.38	3.77767e-06	2.55124e-06
1555.07	0	0		1556.4	4.08668e-06	2.52583e-06
1555.07	0	0		1556.42	4.57072e-06	2.51598e-06
1555.07	0	0		1556.44	5.25867e-06	2.51714e-06
1555.07	0	0		1556.46	6.23093e-06	2.50915e-06
1555.07	0	0		1556.48	7.40606e-06	2.49866e-06
1555.07	0	0		1556.5	9.19272e-06	2.48214e-06
1555.07	0	0		1556.52	1.20324e-05	2.42394e-06
1555.07	0	0		1556.54	1.80029e-05	2.34696e-06
1555.07	0	0		1556.56	3.07382e-05	2.29228e-06
1555.07	0	0		1556.58	2.9726e-05	2.26637e-06
1555.08	0	0		1556.6	2.80901e-05	2.26868e-06
1555.08	0	0		1556.62	2.55279e-05	2.3077e-06
1555.08	0	0		1556.64	1.97978e-05	2.37287e-06
1555.08	0	0		1556.66	7.40606e-06	2.46522e-06
1555.08	0	0		1556.68	9.19272e-06	2.52874e-06
1555.08	0	0		1556.7	1.20324e-05	2.55932e-06
1555.08	0	0		1556.72	1.80029e-05	2.5676e-06
1555.08	0	0		1556.74	3.07382e-05	2.56414e-06
1555.08	0	0		1556.76	4.313e-05	2.52427e-06
1555.08	0	0		1556.78	7.46488e-05	2.49313e-06
1555.09	0	0		1556.8	0.000139696	2.47922e-06
1555.09	0	0		1556.82	0.000355026	2.48314e-06
1555.09	0	0		1556.84	0.00107	2.47942e-06
1555.09	0	0		1556.86	0.00234	2.48304e-06
1555.09	0	0		1556.88	0.00465	2.47782e-06
1555.09	0	0		1556.9	0.02226	2.46336e-06
1555.09	0	0		1556.92	0.12207	2.43428e-06
1555.09	0	0		1556.94	0.34074	2.41083e-06
1555.09	0	0		1556.96	0.57645	2.3793e-06
1555.09	0	0		1556.98	0.80859	2.36393e-06
1555.09	0	0		1557	1	2.35856e-06
1555.1	0	0		1557.02	0.99548	2.36464e-06
1555.1	0	0		1557.04	0.78879	2.40094e-06
1555.1	0	0		1557.06	0.55535	2.45372e-06
1555.1	0	0		1557.08	0.32205	2.50087e-06
1555.1	0	0		1557.1	0.11344	2.54586e-06
1555.1	0	0		1557.12	0.01821	2.57875e-06
1555.1	0	0		1557.14	0.00564	2.57218e-06
1555.1	0	0		1557.16	0.00215	2.55124e-06
1555.1	0	0		1557.18	0.001	2.52583e-06
1555.1	0	0		1557.2	0.000538572	2.51598e-06
1555.11	0	0		1557.22	0.000266413	2.51714e-06
1555.11	0	0		1557.24	0.000118793	2.50915e-06
1555.11	0	0		1557.26	5.26168e-05	2.49866e-06
1555.11	0	0		1557.28	1.75287e-05	2.48214e-06
1555.11	0	0		1557.3	1.80802e-06	2.42394e-06
1555.11	0	0		1557.32	1.81472e-06	2.34696e-06
1555.11	0	0		1557.34	1.83126e-06	2.29228e-06
1555.11	0	0		1557.36	1.80488e-06	2.26637e-06
1555.11	0	0		1557.38	1.8365e-06	2.26868e-06
1555.11	0	0		1557.4	1.87837e-06	2.3077e-06
1555.11	0	0		1557.42	1.84863e-06	2.37287e-06
1555.12	0	0		1557.44	1.90244e-06	2.46522e-06
1555.12	0	0		1557.46	1.95059e-06	2.52874e-06
1555.12	0	0		1557.48	2.00963e-06	2.55932e-06
1555.12	0	0		1557.5	1.9887e-06	2.5676e-06
1555.12	0	0		1557.52	2.0827e-06	2.55118e-06
1555.12	0	0		1557.54	2.07307e-06	2.50267e-06
1555.12	0	0		1557.56	2.08207e-06	2.47039e-06
1555.12	0	0		1557.58	2.05046e-06	2.46296e-06
1555.12	0	0		1557.6	1.95373e-06	2.46612e-06
1555.12	0	0		1557.62	1.89427e-06	2.51131e-06
1555.13	0	0		1557.64	1.96169e-06	2.55098e-06
1555.13	0	0		1557.66	1.90307e-06	2.56966e-06
1555.13	0	0		1557.68	1.90956e-06	2.5676e-06
1555.13	0	0		1557.7	1.99874e-06	2.56333e-06
1555.13	0	0		1557.72	1.96567e-06	5.87953e-06
1555.13	0	0		1557.74	1.87229e-06	1.73393e-05
1555.13	0	0		1557.76	1.88507e-06	4.52842e-05
1555.13	0	0		1557.78	1.84989e-06	0.000126571
1555.13	0	0		1557.8	1.83545e-06	0.000382837
1555.13	0	0		1557.82	1.89909e-06	0.000940378
1555.13	0	0		1557.84	1.96902e-06	0.00204
1555.14	0	0		1557.86	2.00461e-06	0.00736
1555.14	0	0		1557.88	1.98346e-06	0.03655
1555.14	0	0		1557.9	1.9843e-06	0.11802
1555.14	0	0		1557.92	1.94557e-06	0.25572
1555.14	0	0		1557.94	1.90893e-06	0.44854
1555.14	0	0		1557.96	1.91374e-06	0.68305
1555.14	0	0		1557.98	1.88883e-06	0.89254
1555.14	0	0		1558	1.87962e-06	1
1555.14	0	0		1558.02	1.89407e-06	0.99494
1555.14	0	0		1558.04	1.91647e-06	0.87824
1555.15	0	0		1558.06	1.88674e-06	0.6656
1555.15	0	0		1558.08	1.95959e-06	0.43121
1555.15	0	0		1558.1	2.01738e-06	0.24337
1555.15	0	0		1558.12	1.94975e-06	0.11069
1555.15	0	0		1558.14	1.89867e-06	0.03369
1555.15	0	0		1558.16	1.9127e-06	0.0066
1555.15	0	0		1558.18	1.96357e-06	0.0023
1555.15	0	0		1558.2	1.9462e-06	0.000978123
1555.15	0	0		1558.22	2.02994e-06	0.000474891
1555.15	0	0		1558.24	2.05297e-06	0.00023839
1555.15	0	0		1558.26	2.06239e-06	0.000109649
1555.16	0	0		1558.28	1.9575e-06	4.61853e-05
1555.16	0	0		1558.3	1.98388e-06	1.81324e-05
1555.16	0	0		1558.32	1.92212e-06	5.94526e-06
1555.16	0	0		1558.34	1.8836e-06	2.18151e-06
1555.16	0	0		1558.36	1.82393e-06	2.19838e-06
1555.16	0	0		1558.38	1.87376e-06	2.20651e-06
1555.16	0	0		1558.4	1.85596e-06	2.22359e-06
1555.16	0	0		1558.42	1.84298e-06	2.25853e-06
1555.16	0	0		1558.44	1.84026e-06	2.30006e-06
1555.16	0	0		1558.46	1.86769e-06	2.32652e-06
1555.17	0	0		1558.48	1.83314e-06	2.38266e-06
1555.17	0	0		1558.5	1.83105e-06	2.42359e-06
1555.17	0	0		1558.52	1.88653e-06	2.45512e-06
1555.17	0	0		1558.54	1.89637e-06	2.46492e-06
1555.17	0	0		1558.56	1.92087e-06	2.45653e-06
1555.17	0	0		1558.58	1.96609e-06	2.41134e-06
1555.17	0	0		1558.6	1.92066e-06	2.38462e-06
1555.17	0	0		1558.62	1.89302e-06	2.34169e-06
1555.17	0	0		1558.64	1.97467e-06	2.30789e-06
1555.17	0	0		1558.66	1.9104e-06	2.31869e-06
1555.17	0	0		1558.68	1.8926e-06	2.33581e-06
1555.18	0	0		1558.7	1.91186e-06	2.31437e-06
1555.18	0	0		1558.72	1.9284e-06	2.31005e-06
1555.18	0	0		1558.74	1.90705e-06	2.29574e-06
1555.18	0	0		1558.76	1.95269e-06	2.25658e-06
1555.18	0	0		1558.78	1.97655e-06	2.24061e-06
1555.18	0	0		1558.8	1.97781e-06	2.26381e-06
1555.18	0	0		1558.82	1.98828e-06	2.29248e-06
1555.18	0	0		1558.84	1.94243e-06	2.32452e-06
1555.18	0	0		1558.86	2.02492e-06	2.36022e-06
1555.18	0	0		1558.88	2.03413e-06	2.37137e-06
1555.19	0	0		1558.9	2.09756e-06	2.35695e-06
1555.19	0	0		1558.92	2.09945e-06	2.33516e-06
1555.19	0	0		1558.94	2.09358e-06	2.31246e-06
1555.19	0	0		1558.96	2.04564e-06	2.28736e-06
1555.19	0	0		1558.98	2.03476e-06	2.275e-06
1555.19	0	0		1559	2.00858e-06	2.27681e-06
1555.19	0	0
1555.19	0	0
1555.19	0	0
1555.19	0	0
1555.19	0	0
1555.2	0	0
1555.2	0	0
1555.2	0	0
1555.2	0	0
1555.2	0	0
1555.2	0	0
1555.2	0	0
1555.2	0	0
1555.2	0	0
1555.2	0	0
1555.21	0	0
1555.21	0	0
1555.21	0	0
1555.21	0	0
1555.21	0	0
1555.21	0	0
1555.21	0	0
1555.21	0	0
1555.21	0	0
1555.21	0	0
1555.21	0	0
1555.22	0	0
1555.22	0	0
1555.22	0	0
1555.22	0	0
1555.22	0	0
1555.22	0	0
1555.22	0	0
1555.22	0	0
1555.22	0	0
1555.22	0	0
1555.23	0	0
1555.23	0	0
1555.23	0	0
1555.23	0	0
1555.23	0	0
1555.23	0	0
1555.23	0	0
1555.23	0	0
1555.23	0	0
1555.23	0	0
1555.23	0	0
1555.24	0	0
1555.24	0	0
1555.24	0	0
1555.24	0	0
1555.24	0	0
1555.24	0	0
1555.24	0	0
1555.24	0	0
1555.24	0	0
1555.24	0	0
1555.25	0	0
1555.25	0	0
1555.25	0	0
1555.25	0	0
1555.25	0	0
1555.25	0	0
1555.25	0	0
1555.25	0	0
1555.25	0	0
1555.25	0	0
1555.25	0	0
1555.26	0	0
1555.26	0	0
1555.26	0	0
1555.26	0	0
1555.26	0	0
1555.26	0	0
1555.26	0	0
1555.26	0	0
1555.26	0	0
1555.26	0	0
1555.27	0	0
1555.27	0	0
1555.27	0	0
1555.27	0	0
1555.27	0	0
1555.27	0	0
1555.27	0	0
1555.27	0	0
1555.27	0	0
1555.27	0	0
1555.27	0	0
1555.28	0	0
1555.28	0	0
1555.28	0	0
1555.28	0	0
1555.28	0	0
1555.28	0	0
1555.28	0	0
1555.28	0	0
1555.28	0	0
1555.28	0	0
1555.29	0	0
1555.29	0	0
1555.29	0	0
1555.29	0	0
1555.29	0	0
1555.29	0	0
1555.29	0	0
1555.29	0	0
1555.29	0	0
1555.29	0	0
1555.29	0	0
1555.3	0	0
1555.3	0	0
1555.3	0	0
1555.3	0	0
1555.3	0	0
1555.3	0	0
1555.3	0	0
1555.3	0	0
1555.3	0	0
1555.3	0	0
1555.31	0	0
1555.31	0	0
1555.31	0	0
1555.31	0	0
1555.31	0	0
1555.31	0	0
1555.31	0	0
1555.31	0	0
1555.31	0	0
1555.31	0	0
1555.31	0	0
1555.32	0	0
1555.32	0	0
1555.32	0	0
1555.32	0	0
1555.32	0	0
1555.32	0	0
1555.32	0	0
1555.32	0	0
1555.32	0	0
1555.32	0	0
1555.33	0	0
1555.33	0	0
1555.33	0	0
1555.33	0	0
1555.33	0	0
1555.33	0	0
1555.33	0	0
1555.33	0	0
1555.33	0	0
1555.33	0	0
1555.33	0	0
1555.34	0	0
1555.34	0	0
1555.34	0	0
1555.34	0	0
1555.34	0	0
1555.34	0	0
1555.34	0	0
1555.34	0	0
1555.34	0	0
1555.34	0	0
1555.35	0	0
1555.35	0	0
1555.35	0	0
1555.35	0	0
1555.35	0	0
1555.35	0	0
1555.35	0	0
1555.35	0	0
1555.35	0	0
1555.35	0	0
1555.35	0	0
1555.36	0	0
1555.36	0	0
1555.36	0	0
1555.36	0	0
1555.36	0	0
1555.36	0	0
1555.36	0	0
1555.36	0	0
1555.36	0	0
1555.36	0	0
1555.37	0	0
1555.37	0	0
1555.37	0	0
1555.37	0	0
1555.37	0	0
1555.37	0	0
1555.37	0	0
1555.37	0	0
1555.37	0	0
1555.37	0	0
1555.37	0	0
1555.38	0	0
1555.38	0	0
1555.38	0	0
1555.38	0	0
1555.38	0	0
1555.38	0	0
1555.38	0	0
1555.38	0	0
1555.38	0	0
1555.38	0	0
1555.39	0	0
1555.39	0	0
1555.39	0	0
1555.39	0	0
1555.39	0	0
1555.39	0	0
1555.39	0	0
1555.39	0	0
1555.39	0	0
1555.39	0	0
1555.39	0	0
1555.4	0	0
1555.4	0	0
1555.4	0	0
1555.4	0	0
1555.4	0	0
1555.4	0	0
1555.4	0	0
1555.4	0	0
1555.4	0	0
1555.4	0	0
1555.41	0	0
1555.41	0	0
1555.41	0	0
1555.41	0	0
1555.41	0	0
1555.41	0	0
1555.41	0	0
1555.41	0	0
1555.41	0	0
1555.41	0	0
1555.41	0	0
1555.42	0	0
1555.42	0	0
1555.42	0	0
1555.42	0	0
1555.42	0	0
1555.42	0	0
1555.42	0	0
1555.42	0	0
1555.42	0	0
1555.42	0	0
1555.43	0	0
1555.43	0	0
1555.43	0	0
1555.43	0	0
1555.43	0	0
1555.43	0	0
1555.43	0	0
1555.43	0	0
1555.43	0	0
1555.43	0	0
1555.43	0	0
1555.44	0	0
1555.44	0	0
1555.44	0	0
1555.44	0	0
1555.44	0	0
1555.44	0	0
1555.44	0	0
1555.44	0	0
1555.44	0	0
1555.44	0	0
1555.45	0	0
1555.45	0	0
1555.45	0	0
1555.45	0	0
1555.45	0	0
1555.45	0	0
1555.45	0	0
1555.45	0	0
1555.45	0	0
1555.45	0	0
1555.45	0	0
1555.46	0	0
1555.46	0	0
1555.46	0	0
1555.46	0	0
1555.46	0	0
1555.46	0	0
1555.46	0	0
1555.46	0	0
1555.46	0	0
1555.46	0	0
1555.47	0	0
1555.47	0	0
1555.47	0	0
1555.47	0	0
1555.47	0	0
1555.47	0	0
1555.47	0	0
1555.47	0	0
1555.47	0	0
1555.47	0	0
1555.47	0	0
1555.48	0	0
1555.48	0	0
1555.48	0	0
1555.48	0	0
1555.48	0	0
1555.48	0	0
1555.48	0	0
1555.48	0	0
1555.48	0	0
1555.48	0	0
1555.49	0	0
1555.49	0	0
1555.49	0	0
1555.49	0	0
1555.49	0	0
1555.49	0	0
1555.49	0	0
1555.49	0	0
1555.49	0	0
1555.49	0	0
1555.49	0	0
1555.5	0	0
1555.5	0	0
1555.5	0	0
1555.5	0	0
1555.5	0	0
1555.5	0	0
1555.5	0	0
1555.5	0	0
1555.5	0	0
1555.5	0	0
1555.51	0	0
1555.51	0	0
1555.51	0	0
1555.51	0	0
1555.51	0	0
1555.51	0	0
1555.51	0	0
1555.51	0	0
1555.51	0	0
1555.51	0	0
1555.51	0	0
1555.52	0	0
1555.52	0	0
1555.52	0	0
1555.52	0	0
1555.52	0	0
1555.52	0	0
1555.52	0	0
1555.52	0	0
1555.52	0	0
1555.52	0	0
1555.53	0	0
1555.53	0	0
1555.53	0	0
1555.53	0	0
1555.53	0	0
1555.53	0	0
1555.53	0	0
1555.53	0	0
1555.53	0	0
1555.53	0	0
1555.53	0	0
1555.54	0	0
1555.54	0	0
1555.54	0	0
1555.54	0	0
1555.54	0	0
1555.54	0	0
1555.54	0	0
1555.54	0	0
1555.54	0	0
1555.54	0	0
1555.55	0	0
1555.55	0	0
1555.55	0	0
1555.55	0	0
1555.55	0	0
1555.55	0	0
1555.55	0	0
1555.55	0	0
1555.55	0	0
1555.55	0	0
1555.55	0	0
1555.56	0	0
1555.56	0	0
1555.56	0	0
1555.56	0	0
1555.56	0	0
1555.56	0	0
1555.56	0	0
1555.56	0	0
1555.56	0	0
1555.56	0	0
1555.57	0	0
1555.57	0	0
1555.57	0	0
1555.57	0	0
1555.57	0	0
1555.57	0	0
1555.57	0	0
1555.57	0	0
1555.57	0	0
1555.57	0	0
1555.57	0	0
1555.58	0	0
1555.58	0	0
1555.58	0	0
1555.58	0	0
1555.58	0	0
1555.58	0	0
1555.58	0	0
1555.58	0	0
1555.58	0	0
1555.58	0	0
1555.59	0	0
1555.59	0	0
1555.59	0	0
1555.59	0	0
1555.59	0	0
1555.59	0	0
1555.59	0	0
1555.59	0	0
1555.59	0	0
1555.59	0	0
1555.59	0	0
1555.6	0	0
1555.6	0	0
1555.6	0	0
1555.6	0	0
1555.6	0	0
1555.6	0	0
1555.6	0	0
1555.6	0	0
1555.6	0	0
1555.6	0	0
1555.61	0	0
1555.61	0	0
1555.61	0	0
1555.61	0	0
1555.61	0	0
1555.61	0	0
1555.61	0	0
1555.61	0	0
1555.61	0	0
1555.61	0	0
1555.61	0	0
1555.62	0	0
1555.62	0	0
1555.62	0	0
1555.62	0	0
1555.62	0	0
1555.62	0	0
1555.62	0	0
1555.62	0	0
1555.62	0	0
1555.62	0	0
1555.63	0	0
1555.63	0	0
1555.63	0	0
1555.63	0	0
1555.63	0	0
1555.63	0	0
1555.63	0	0
1555.63	0	0
1555.63	0	0
1555.63	0	0
1555.63	0	0
1555.64	0	0
1555.64	0	0
1555.64	0	0
1555.64	0	0
1555.64	0	0
1555.64	0	0
1555.64	0	0
1555.64	0	0
1555.64	0	0
1555.64	0	0
1555.65	0	0
1555.65	0	0
1555.65	0	0
1555.65	0	0
1555.65	0	0
1555.65	0	0
1555.65	0	0
1555.65	0	0
1555.65	0	0
1555.65	0	0
1555.65	0	0
1555.66	0	0
1555.66	0	0
1555.66	0	0
1555.66	0	0
1555.66	0	0
1555.66	0	0
1555.66	0	0
1555.66	0	0
1555.66	0	0
1555.66	0	0
1555.67	0	0
1555.67	0	0
1555.67	0	0
1555.67	0	0
1555.67	0	0
1555.67	0	0
1555.67	0	0
1555.67	0	0
1555.67	0	0
1555.67	0	0
1555.67	0	0
1555.68	0	0
1555.68	0	0
1555.68	0	0
1555.68	0	0
1555.68	0	0
1555.68	0	0
1555.68	0	0
1555.68	0	0
1555.68	0	0
1555.68	0	0
1555.69	0	0
1555.69	0	0
1555.69	0	0
1555.69	0	0
1555.69	0	0
1555.69	0	0
1555.69	0	0
1555.69	0	0
1555.69	0	0
1555.69	0	0
1555.69	0	0
1555.7	0	0
1555.7	0	0
1555.7	0	0
1555.7	0	0
1555.7	0	0
1555.7	0	0
1555.7	0	0
1555.7	0	0
1555.7	0	0
1555.7	0	0
1555.71	0	0
1555.71	0	0
1555.71	0	0
1555.71	--	0
1555.71	--	0
1555.71	--	0
1555.71	--	0
1555.71	--	0
1555.71	--	0
1555.71	--	0
1555.71	--	0
1555.72	--	0
1555.72	--	0
1555.72	--	0
1555.72	--	0
1555.72	--	0
1555.72	--	0
1555.72	--	0
1555.72	--	0
1555.72	--	0
1555.72	--	0
1555.73	--	0
1555.73	--	0
1555.73	--	0
1555.73	--	0
1555.73	--	0
1555.73	--	0
1555.73	--	0
1555.73	--	0
1555.73	--	0
1555.73	--	0
1555.73	--	0
1555.74	--	0
1555.74	--	0
1555.74	--	0
1555.74	1.99264e-307	0
1555.74	5.86922e-307	0
1555.74	1.72732e-306	0
1555.74	5.07934e-306	0
1555.74	1.49239e-305	0
1555.74	4.38124e-305	0
1555.74	1.28515e-304	0
1555.75	3.76661e-304	0
1555.75	1.10303e-303	0
1555.75	3.22751e-303	0
1555.75	9.436e-303	0
1555.75	2.75644e-302	0
1555.75	8.04546e-302	0
1555.75	2.34635e-301	0
1555.75	6.83718e-301	0
1555.75	1.99068e-300	0
1555.75	5.79118e-300	0
1555.75	1.68335e-299	0
1555.76	4.889e-299	0
1555.76	1.41876e-298	0
1555.76	4.11375e-298	0
1555.76	1.19181e-297	0
1555.76	3.44999e-297	0
1555.76	9.9786e-297	0
1555.76	2.88378e-296	0
1555.76	8.32714e-296	0
1555.76	2.40254e-295	0
1555.76	6.92605e-295	0
1555.77	1.99499e-294	0
1555.77	5.74168e-294	0
1555.77	1.65111e-293	0
1555.77	4.74412e-293	0
1555.77	1.36199e-292	0
1555.77	3.90693e-292	0
1555.77	1.11979e-291	0
1555.77	3.20686e-291	0
1555.77	9.17622e-291	0
1555.77	2.62354e-290	0
1555.77	7.49468e-290	0
1555.78	2.13924e-289	0
1555.78	6.10107e-289	0
1555.78	1.73858e-288	0
1555.78	4.9502e-288	0
1555.78	1.40829e-287	0
1555.78	4.00316e-287	0
1555.78	1.13698e-286	0
1555.78	3.22661e-286	0
1555.78	9.14914e-286	0
1555.78	2.59212e-285	0
1555.79	7.33787e-285	0
1555.79	2.07551e-284	0
1555.79	5.86574e-284	0
1555.79	1.65638e-283	0
1555.79	4.67347e-283	0
1555.79	1.31752e-282	0
1555.79	3.71124e-282	0
1555.79	1.04453e-281	0
1555.79	2.9374e-281	0
1555.79	8.25365e-281	0
1555.79	2.31724e-280	0
1555.8	6.50033e-280	0
1555.8	1.82197e-279	0
1555.8	5.10256e-279	0
1555.8	1.42783e-278	0
1555.8	3.99213e-278	0
1555.8	1.11525e-277	0
1555.8	3.11304e-277	0
1555.8	8.68232e-277	0
1555.8	2.41951e-276	0
1555.8	6.73691e-276	0
1555.81	1.87428e-275	0
1555.81	5.21014e-275	0
1555.81	1.44712e-274	0
1555.81	4.01608e-274	0
1555.81	1.11363e-273	0
1555.81	3.08545e-273	0
1555.81	8.54157e-273	0
1555.81	2.36264e-272	0
1555.81	6.52979e-272	0
1555.81	1.80319e-271	0
1555.81	4.97536e-271	0
1555.82	1.37167e-270	0
1555.82	3.77845e-270	0
1555.82	1.03997e-269	0
1555.82	2.86e-269	0
1555.82	7.85874e-269	0
1555.82	2.15765e-268	0
1555.82	5.91904e-268	0
1555.82	1.62241e-267	0
1555.82	4.44337e-267	0
1555.82	1.21592e-266	0
1555.83	3.32458e-266	0
1555.83	9.08262e-266	0
1555.83	2.47928e-265	0
1555.83	6.7621e-265	0
1555.83	1.8428e-264	0
1555.83	5.01782e-264	0
1555.83	1.36519e-263	0
1555.83	3.71119e-263	0
1555.83	1.00803e-262	0
1555.83	2.73574e-262	0
1555.83	7.4185e-262	0
1555.84	2.01001e-261	0
1555.84	5.44155e-261	0
1555.84	1.47193e-260	0
1555.84	3.97826e-260	0
1555.84	1.07433e-259	0
1555.84	2.89886e-259	0
1555.84	7.81546e-259	0
1555.84	2.10535e-258	0
1555.84	5.66675e-258	0
1555.84	1.524e-257	0
1555.85	4.09521e-257	0
1555.85	1.09954e-256	0
1555.85	2.94974e-256	0
1555.85	7.90674e-256	0
1555.85	2.11764e-255	0
1555.85	5.66695e-255	0
1555.85	1.51526e-254	0
1555.85	4.04823e-254	0
1555.85	1.08065e-253	0
1555.85	2.88233e-253	0
1555.85	7.68147e-253	0
1555.86	2.04544e-252	0
1555.86	5.44213e-252	0
1555.86	1.44675e-251	0
1555.86	3.84288e-251	0
1555.86	1.01991e-250	0
1555.86	2.70463e-250	0
1555.86	7.16631e-250	0
1555.86	1.89725e-249	0
1555.86	5.01872e-249	0
1555.86	1.32649e-248	0
1555.87	3.50311e-248	0
1555.87	9.24368e-248	0
1555.87	2.43712e-247	0
1555.87	6.42024e-247	0
1555.87	1.68992e-246	0
1555.87	4.44448e-246	0
1555.87	1.16793e-245	0
1555.87	3.06658e-245	0
1555.87	8.04511e-245	0
1555.87	2.10887e-244	0
1555.87	5.52345e-244	0
1555.88	1.44548e-243	0
1555.88	3.77966e-243	0
1555.88	9.87495e-243	0
1555.88	2.57785e-242	0
1555.88	6.72392e-242	0
1555.88	1.75238e-241	0
1555.88	4.56325e-241	0
1555.88	1.1873e-240	0
1555.88	3.08666e-240	0
1555.88	8.01784e-240	0
1555.89	2.08098e-239	0
1555.89	5.39657e-239	0
1555.89	1.39833e-238	0
1555.89	3.62028e-238	0
1555.89	9.36515e-238	0
1555.89	2.42063e-237	0
1555.89	6.2515e-237	0
1555.89	1.61317e-236	0
1555.89	4.15927e-236	0
1555.89	1.07151e-235	0
1555.89	2.75812e-235	0
1555.9	7.0937e-235	0
1555.9	1.82294e-234	0
1555.9	4.68074e-234	0
1555.9	1.20087e-233	0
1555.9	3.07837e-233	0
1555.9	7.88468e-233	0
1555.9	2.01785e-232	0
1555.9	5.15983e-232	0
1555.9	1.31832e-231	0
1555.9	3.3655e-231	0
1555.91	8.58456e-231	0
1555.91	2.1879e-230	0
1555.91	5.57158e-230	0
1555.91	1.41765e-229	0
1555.91	3.60414e-229	0
1555.91	9.15534e-229	0
1555.91	2.32375e-228	0
1555.91	5.89309e-228	0
1555.91	1.49327e-227	0
1555.91	3.78073e-227	0
1555.91	9.56431e-227	0
1555.92	2.41753e-226	0
1555.92	6.10564e-226	0
1555.92	1.54075e-225	0
1555.92	3.88484e-225	0
1555.92	9.78712e-225	0
1555.92	2.46364e-224	0
1555.92	6.19643e-224	0
1555.92	1.55721e-223	0
1555.92	3.91014e-223	0
1555.92	9.81022e-223	0
1555.93	2.45927e-222	0
1555.93	6.15991e-222	0
1555.93	1.54164e-221	0
1555.93	3.85509e-221	0
1555.93	9.63219e-221	0
1555.93	2.40468e-220	0
1555.93	5.99833e-220	0
1555.93	1.49501e-219	0
1555.93	3.72305e-219	0
1555.93	9.26391e-219	0
1555.93	2.3032e-218	0
1555.94	5.72148e-218	0
1555.94	1.42012e-217	0
1555.94	3.52197e-217	0
1555.94	8.72742e-217	0
1555.94	2.16086e-216	0
1555.94	5.34575e-216	0
1555.94	1.32139e-215	0
1555.94	3.26359e-215	0
1555.94	8.05378e-215	0
1555.94	1.98584e-214	0
1555.95	4.89251e-214	0
1555.95	1.20437e-213	0
1555.95	2.96229e-213	0
1555.95	7.28008e-213	0
1555.95	1.78767e-212	0
1555.95	4.38609e-212	0
1555.95	1.07525e-211	0
1555.95	2.63379e-211	0
1555.95	6.44607e-211	0
1555.95	1.57634e-210	0
1555.95	3.85164e-210	0
1555.96	9.40333e-210	0
1555.96	2.29382e-209	0
1555.96	5.59084e-209	0
1555.96	1.36156e-208	0
1555.96	3.31311e-208	0
1555.96	8.0552e-208	0
1555.96	1.95685e-207	0
1555.96	4.74986e-207	0
1555.96	1.15198e-206	0
1555.96	2.79157e-206	0
1555.97	6.75918e-206	0
1555.97	1.63524e-205	0
1555.97	3.95282e-205	0
1555.97	9.54719e-205	0
1555.97	2.30401e-204	0
1555.97	5.55564e-204	0
1555.97	1.33852e-203	0
1555.97	3.22223e-203	0
1555.97	7.75049e-203	0
1555.97	1.8627e-202	0
1555.97	4.47298e-202	0
1555.98	1.07323e-201	0
1555.98	2.57293e-201	0
1555.98	6.16318e-201	0
1555.98	1.47511e-200	0
1555.98	3.52762e-200	0
1555.98	8.42911e-200	0
1555.98	2.01244e-199	0
1555.98	4.80069e-199	0
1555.98	1.14426e-198	0
1555.98	2.72514e-198	0
1555.99	6.48476e-198	0
1555.99	1.54184e-197	0
1555.99	3.6629e-197	0
1555.99	8.69464e-197	0
1555.99	2.06215e-196	0
1555.99	4.88684e-196	0
1555.99	1.15712e-195	0
1555.99	2.73759e-195	0
1555.99	6.47143e-195	0
1555.99	1.52852e-194	0
1555.99	3.60733e-194	0
1556	8.50628e-194	0
1556	2.00417e-193	0
1556	4.71814e-193	0
1556	1.10981e-192	0
1556	2.60835e-192	0
1556	6.12525e-192	0
1556	1.43722e-191	0
1556	3.36949e-191	0
1556	7.89305e-191	0
1556	1.84743e-190	0
1556.01	4.32047e-190	0
1556.01	1.00957e-189	0
1556.01	2.35711e-189	0
1556.01	5.49877e-189	0
1556.01	1.28172e-188	0
1556.01	2.98511e-188	0
1556.01	6.94654e-188	0
1556.01	1.61517e-187	0
1556.01	3.75239e-187	0
1556.01	8.71042e-187	0
1556.01	2.02028e-186	0
1556.02	4.68193e-186	0
1556.02	1.08412e-185	0
1556.02	2.50826e-185	0
1556.02	5.79841e-185	0
1556.02	1.33932e-184	0
1556.02	3.09103e-184	0
1556.02	7.1279e-184	0
1556.02	1.64233e-183	0
1556.02	3.78095e-183	0
1556.02	8.69726e-183	0
1556.03	1.99896e-182	0
1556.03	4.59058e-182	0
1556.03	1.05335e-181	0
1556.03	2.41499e-181	0
1556.03	5.53225e-181	0
1556.03	1.26628e-180	0
1556.03	2.89598e-180	0
1556.03	6.61765e-180	0
1556.03	1.51096e-179	0
1556.03	3.44702e-179	0
1556.03	7.85732e-179	0
1556.04	1.78956e-178	0
1556.04	4.07248e-178	0
1556.04	9.26004e-178	0
1556.04	2.10382e-177	0
1556.04	4.77577e-177	0
1556.04	1.08323e-176	0
1556.04	2.45492e-176	0
1556.04	5.55898e-176	0
1556.04	1.25775e-175	0
1556.04	2.84338e-175	0
1556.05	6.42267e-175	0
1556.05	1.44956e-174	0
1556.05	3.26889e-174	0
1556.05	7.36553e-174	0
1556.05	1.65824e-173	0
1556.05	3.73022e-173	0
1556.05	8.38417e-173	0
1556.05	1.8829e-172	0
1556.05	4.22509e-172	0
1556.05	9.47294e-172	0
1556.05	2.12214e-171	0
1556.06	4.75013e-171	0
1556.06	1.06237e-170	0
1556.06	2.37405e-170	0
1556.06	5.30083e-170	0
1556.06	1.1826e-169	0
1556.06	2.63617e-169	0
1556.06	5.87151e-169	0
1556.06	1.30667e-168	0
1556.06	2.90553e-168	0
1556.06	6.45541e-168	0
1556.07	1.43306e-167	0
1556.07	3.17866e-167	0
1556.07	7.04476e-167	0
1556.07	1.56002e-166	0
1556.07	3.45169e-166	0
1556.07	7.63092e-166	0
1556.07	1.68563e-165	0
1556.07	3.72039e-165	0
1556.07	8.20456e-165	0
1556.07	1.80785e-164	0
1556.07	3.98027e-164	0
1556.08	8.75592e-164	0
1556.08	1.92457e-163	0
1556.08	4.22673e-163	0
1556.08	9.27506e-163	0
1556.08	2.03362e-162	0
1556.08	4.45517e-162	0
1556.08	9.75213e-162	0
1556.08	2.13293e-161	0
1556.08	4.66115e-161	0
1556.08	1.01777e-160	0
1556.09	2.22049e-160	0
1556.09	4.84049e-160	0
1556.09	1.05431e-159	0
1556.09	2.29452e-159	0
1556.09	4.98946e-159	0
1556.09	1.08407e-158	0
1556.09	2.35343e-158	0
1556.09	5.10489e-158	0
1556.09	1.1064e-157	0
1556.09	2.39596e-157	0
1556.09	5.18426e-157	0
1556.1	1.12082e-156	0
1556.1	2.42117e-156	0
1556.1	5.22583e-156	0
1556.1	1.12701e-155	0
1556.1	2.42851e-155	0
1556.1	5.22868e-155	0
1556.1	1.12483e-154	0
1556.1	2.41781e-154	0
1556.1	5.19275e-154	0
1556.1	1.11433e-153	0
1556.11	2.38931e-153	0
1556.11	5.11883e-153	0
1556.11	1.09575e-152	0
1556.11	2.34364e-152	0
1556.11	5.00855e-152	0
1556.11	1.06948e-151	0
1556.11	2.2818e-151	0
1556.11	4.86431e-151	0
1556.11	1.03611e-150	0
1556.11	2.20512e-150	0
1556.11	4.6892e-150	0
1556.12	9.96337e-150	0
1556.12	2.11522e-149	0
1556.12	4.48688e-149	0
1556.12	9.50986e-149	0
1556.12	2.01394e-148	0
1556.12	4.26145e-148	0
1556.12	9.00971e-148	0
1556.12	1.90329e-147	0
1556.12	4.01735e-147	0
1556.12	8.47257e-147	0
1556.13	1.78538e-146	0
1556.13	3.75915e-146	0
1556.13	7.90838e-146	0
1556.13	1.66237e-145	0
1556.13	3.49146e-145	0
1556.13	7.32704e-145	0
1556.13	1.53635e-144	0
1556.13	3.21879e-144	0
1556.13	6.73809e-144	0
1556.13	1.40936e-143	0
1556.13	2.94542e-143	0
1556.14	6.15055e-143	0
1556.14	1.28328e-142	0
1556.14	2.67528e-142	0
1556.14	5.57261e-142	0
1556.14	1.15982e-141	0
1556.14	2.4119e-141	0
1556.14	5.01155e-141	0
1556.14	1.04046e-140	0
1556.14	2.15833e-140	0
1556.14	4.47356e-140	0
1556.15	9.26464e-140	0
1556.15	1.9171e-139	0
1556.15	3.96371e-139	0
1556.15	8.18843e-139	0
1556.15	1.69021e-138	0
1556.15	3.48594e-138	0
1556.15	7.18358e-138	0
1556.15	1.47912e-137	0
1556.15	3.04302e-137	0
1556.15	6.25531e-137	0
1556.15	1.28479e-136	0
1556.16	2.63669e-136	0
1556.16	5.40661e-136	0
1556.16	1.10773e-135	0
1556.16	2.26767e-135	0
1556.16	4.63842e-135	0
1556.16	9.47981e-135	0
1556.16	1.93584e-134	0
1556.16	3.94986e-134	0
1556.16	8.05257e-134	0
1556.16	1.64032e-133	0
1556.17	3.33859e-133	0
1556.17	6.7895e-133	0
1556.17	1.3796e-132	0
1556.17	2.80099e-132	0
1556.17	5.68211e-132	0
1556.17	1.15172e-131	0
1556.17	2.33254e-131	0
1556.17	4.72008e-131	0
1556.17	9.54357e-131	0
1556.17	1.92803e-130	0
1556.17	3.89186e-130	0
1556.18	7.84948e-130	0
1556.18	1.58185e-129	0
1556.18	3.18517e-129	0
1556.18	6.40825e-129	0
1556.18	1.28821e-128	0
1556.18	2.58748e-128	0
1556.18	5.19285e-128	0
1556.18	1.0413e-127	0
1556.18	2.08636e-127	0
1556.18	4.17677e-127	0
1556.19	8.35476e-127	0
1556.19	1.66981e-126	0
1556.19	3.3346e-126	0
1556.19	6.65364e-126	0
1556.19	1.32653e-125	0
1556.19	2.6425e-125	0
1556.19	5.2596e-125	0
1556.19	1.046e-124	0
1556.19	2.07852e-124	0
1556.19	4.12681e-124	0
1556.19	8.18685e-124	0
1556.2	1.62278e-123	0
1556.2	3.21399e-123	0
1556.2	6.36018e-123	0
1556.2	1.25758e-122	0
1556.2	2.48452e-122	0
1556.2	4.90445e-122	0
1556.2	9.67339e-122	0
1556.2	1.90638e-121	0
1556.2	3.75387e-121	0
1556.2	7.38567e-121	0
1556.21	1.45192e-120	0
1556.21	2.85191e-120	0
1556.21	5.59719e-120	0
1556.21	1.0976e-119	0
1556.21	2.1506e-119	0
1556.21	4.21034e-119	0
1556.21	8.23597e-119	0
1556.21	1.60973e-118	0
1556.21	3.14364e-118	0
1556.21	6.13414e-118	0
1556.21	1.19595e-117	0
1556.22	2.32979e-117	0
1556.22	4.53482e-117	0
1556.22	8.8195e-117	0
1556.22	1.71383e-116	0
1556.22	3.32763e-116	0
1556.22	6.45567e-116	0
1556.22	1.25138e-115	0
1556.22	2.42369e-115	0
1556.22	4.69036e-115	0
1556.22	9.06936e-115	0
1556.23	1.75222e-114	0
1556.23	3.38252e-114	0
1556.23	6.52429e-114	0
1556.23	1.25738e-113	0
1556.23	2.42126e-113	0
1556.23	4.65862e-113	0
1556.23	8.956e-113	0
1556.23	1.72033e-112	0
1556.23	3.30179e-112	0
1556.23	6.33183e-112	0
1556.23	1.21325e-111	0
1556.24	2.32279e-111	0
1556.24	4.44337e-111	0
1556.24	8.49289e-111	0
1556.24	1.62196e-110	0
1556.24	3.09502e-110	0
1556.24	5.90105e-110	0
1556.24	1.12418e-109	0
1556.24	2.13985e-109	0
1556.24	4.06979e-109	0
1556.24	7.73394e-109	0
1556.25	1.46849e-108	0
1556.25	2.786e-108	0
1556.25	5.28121e-108	0
1556.25	1.00029e-107	0
1556.25	1.89304e-107	0
1556.25	3.5796e-107	0
1556.25	6.76317e-107	0
1556.25	1.27675e-106	0
1556.25	2.40826e-106	0
1556.25	4.53881e-106	0
1556.25	8.54715e-106	0
1556.26	1.6082e-105	0
1556.26	3.02345e-105	0
1556.26	5.67942e-105	0
1556.26	1.06597e-104	0
1556.26	1.99908e-104	0
1556.26	3.74589e-104	0
1556.26	7.01326e-104	0
1556.26	1.31198e-103	0
1556.26	2.4523e-103	0
1556.26	4.57996e-103	0
1556.27	8.54655e-103	0
1556.27	1.59353e-102	0
1556.27	2.96874e-102	0
1556.27	5.52616e-102	0
1556.27	1.02782e-101	0
1556.27	1.91007e-101	0
1556.27	3.54669e-101	0
1556.27	6.5802e-101	0
1556.27	1.21982e-100	0
1556.27	2.2594e-100	0
1556.27	4.18148e-100	0
1556.28	7.73231e-100	0
1556.28	1.42866e-99	0
1556.28	2.63748e-99	0
1556.28	4.86509e-99	0
1556.28	8.96672e-99	0
1556.28	1.65127e-98	0
1556.28	3.03838e-98	0
1556.28	5.58608e-98	0
1556.28	1.02615e-97	0
1556.28	1.88348e-97	0
1556.29	3.4542e-97	0
1556.29	6.32961e-97	0
1556.29	1.1589e-96	0
1556.29	2.1201e-96	0
1556.29	3.87533e-96	0
1556.29	7.07784e-96	0
1556.29	1.29162e-95	0
1556.29	2.3551e-95	0
1556.29	4.29065e-95	0
1556.29	7.81051e-95	0
1556.29	1.42062e-94	0
1556.3	2.58175e-94	0
1556.3	4.68806e-94	0
1556.3	8.50575e-94	0
1556.3	1.54196e-93	0
1556.3	2.79302e-93	0
1556.3	5.05495e-93	0
1556.3	9.14114e-93	0
1556.3	1.65167e-92	0
1556.3	2.98187e-92	0
1556.3	5.37892e-92	0
1556.31	9.69487e-92	0
1556.31	1.74594e-91	0
1556.31	3.14165e-91	0
1556.31	5.64843e-91	0
1556.31	1.0147e-90	0
1556.31	1.82133e-90	0
1556.31	3.26649e-90	0
1556.31	5.85349e-90	0
1556.31	1.04807e-89	0
1556.31	1.87501e-89	0
1556.31	3.35166e-89	0
1556.32	5.98627e-89	0
1556.32	1.0683e-88	0
1556.32	1.9049e-88	0
1556.32	3.39385e-88	0
1556.32	6.04161e-88	0
1556.32	1.07462e-87	0
1556.32	1.90984e-87	0
1556.32	3.3914e-87	0
1556.32	6.01732e-87	0
1556.32	1.06676e-86	0
1556.33	1.88962e-86	0
1556.33	3.34441e-86	0
1556.33	5.91436e-86	0
1556.33	1.04505e-85	0
1556.33	1.84504e-85	0
1556.33	3.25474e-85	0
1556.33	5.73676e-85	0
1556.33	1.01032e-84	0
1556.33	1.77784e-84	0
1556.33	3.12583e-84	0
1556.33	5.49137e-84	0
1556.34	9.63909e-84	0
1556.34	1.69057e-83	0
1556.34	2.96258e-83	0
1556.34	5.18738e-83	0
1556.34	9.07544e-83	0
1556.34	1.58646e-82	0
1556.34	2.77095e-82	0
1556.34	4.83583e-82	0
1556.34	8.43245e-82	0
1556.34	1.46919e-81	0
1556.35	2.55766e-81	0
1556.35	4.44885e-81	0
1556.35	7.73204e-81	0
1556.35	1.34271e-80	0
1556.35	2.32975e-80	0
1556.35	4.03905e-80	0
1556.35	6.99663e-80	0
1556.35	1.21099e-79	0
1556.35	2.09427e-79	0
1556.35	3.6188e-79	0
1556.35	6.24796e-79	0
1556.36	1.07784e-78	0
1556.36	1.85784e-78	0
1556.36	3.19966e-78	0
1556.36	5.50607e-78	0
1556.36	9.46716e-78	0
1556.36	1.62644e-77	0
1556.36	2.79189e-77	0
1556.36	4.7885e-77	0
1556.36	8.20619e-77	0
1556.36	1.40515e-76	0
1556.37	2.40407e-76	0
1556.37	4.10972e-76	0
1556.37	7.01968e-76	0
1556.37	1.19802e-75	0
1556.37	2.04292e-75	0
1556.37	3.4808e-75	0
1556.37	5.92582e-75	0
1556.37	1.00799e-74	0
1556.37	1.7132e-74	0
1556.37	2.90938e-74	0
1556.37	4.93666e-74	0
1556.38	8.36963e-74	0
1556.38	1.41782e-73	0
1556.38	2.39981e-73	0
1556.38	4.05856e-73	0
1556.38	6.85819e-73	0
1556.38	1.15794e-72	0
1556.38	1.95347e-72	0
1556.38	3.2928e-72	0
1556.38	5.54583e-72	0
1556.38	9.33272e-72	0
1556.39	1.56924e-71	0
1556.39	2.63642e-71	0
1556.39	4.42566e-71	0
1556.39	7.42307e-71	0
1556.39	1.24403e-70	0
1556.39	2.08313e-70	0
1556.39	3.48533e-70	0
1556.39	5.82657e-70	0
1556.39	9.73247e-70	0
1556.39	1.62433e-69	0
1556.39	2.70873e-69	0
1556.4	4.51333e-69	0
1556.4	7.51399e-69	0
1556.4	1.24993e-68	0
1556.4	2.07749e-68	0
1556.4	3.45013e-68	0
1556.4	5.72496e-68	0
1556.4	9.49184e-68	0
1556.4	1.57242e-67	0
1556.4	2.60273e-67	0
1556.4	4.30457e-67	0
1556.41	7.11329e-67	0
1556.41	1.1745e-66	0
1556.41	1.93765e-66	0
1556.41	3.19404e-66	0
1556.41	5.26072e-66	0
1556.41	8.65747e-66	0
1556.41	1.42357e-65	0
1556.41	2.33887e-65	0
1556.41	3.8395e-65	0
1556.41	6.29773e-65	0
1556.41	1.03213e-64	0
1556.42	1.69015e-64	0
1556.42	2.7654e-64	0
1556.42	4.52096e-64	0
1556.42	7.3849e-64	0
1556.42	1.20531e-63	0
1556.42	1.9656e-63	0
1556.42	3.20282e-63	0
1556.42	5.21447e-63	0
1556.42	8.48259e-63	0
1556.42	1.37876e-62	0
1556.43	2.23917e-62	0
1556.43	3.63353e-62	0
1556.43	5.8913e-62	0
1556.43	9.54409e-62	0
1556.43	1.54489e-61	0
1556.43	2.49864e-61	0
1556.43	4.03784e-61	0
1556.43	6.51982e-61	0
1556.43	1.05187e-60	0
1556.43	1.69563e-60	0
1556.43	2.73112e-60	0
1556.44	4.39532e-60	0
1556.44	7.06776e-60	0
1556.44	1.13557e-59	0
1556.44	1.823e-59	0
1556.44	2.92416e-59	0
1556.44	4.68657e-59	0
1556.44	7.505e-59	0
1556.44	1.20085e-58	0
1556.44	1.91984e-58	0
1556.44	3.06678e-58	0
1556.45	4.89488e-58	0
1556.45	7.80625e-58	0
1556.45	1.24389e-57	0
1556.45	1.98046e-57	0
1556.45	3.15056e-57	0
1556.45	5.00786e-57	0
1556.45	7.95347e-57	0
1556.45	1.26212e-56	0
1556.45	2.00119e-56	0
1556.45	3.17041e-56	0
1556.45	5.01862e-56	0
1556.46	7.93767e-56	0
1556.46	1.25442e-55	0
1556.46	1.98077e-55	0
1556.46	3.12511e-55	0
1556.46	4.9265e-55	0
1556.46	7.75983e-55	0
1556.46	1.22126e-54	0
1556.46	1.92045e-54	0
1556.46	3.01744e-54	0
1556.46	4.73714e-54	0
1556.47	7.43077e-54	0
1556.47	1.16464e-53	0
1556.47	1.82387e-53	0
1556.47	2.85387e-53	0
1556.47	4.46186e-53	0
1556.47	6.97009e-53	0
1556.47	1.08793e-52	0
1556.47	1.6967e-52	0
1556.47	2.64394e-52	0
1556.47	4.11659e-52	0
1556.47	6.4042e-52	0
1556.48	9.95481e-52	0
1556.48	1.54611e-51	0
1556.48	2.39934e-51	0
1556.48	3.72034e-51	0
1556.48	5.76387e-51	0
1556.48	8.9225e-51	0
1556.48	1.38007e-50	0
1556.48	2.13282e-50	0
1556.48	3.29344e-50	0
1556.48	5.08143e-50	0
1556.49	7.83362e-50	0
1556.49	1.20665e-49	0
1556.49	1.85712e-49	0
1556.49	2.85587e-49	0
1556.49	4.38813e-49	0
1556.49	6.73692e-49	0
1556.49	1.03344e-48	0
1556.49	1.58397e-48	0
1556.49	2.42578e-48	0
1556.49	3.7119e-48	0
1556.49	5.67522e-48	0
1556.5	8.66981e-48	0
1556.5	1.32336e-47	0
1556.5	2.0183e-47	0
1556.5	3.07564e-47	0
1556.5	4.68302e-47	0
1556.5	7.12456e-47	0
1556.5	1.083e-46	0
1556.5	1.64491e-46	0
1556.5	2.4963e-46	0
1556.5	3.78523e-46	0
1556.51	5.73494e-46	0
1556.51	8.68171e-46	0
1556.51	1.31318e-45	0
1556.51	1.98464e-45	0
1556.51	2.99696e-45	0
1556.51	4.52191e-45	0
1556.51	6.81716e-45	0
1556.51	1.02689e-44	0
1556.51	1.54557e-44	0
1556.51	2.3243e-44	0
1556.51	3.49251e-44	0
1556.52	5.24353e-44	0
1556.52	7.86593e-44	0
1556.52	1.17901e-43	0
1556.52	1.76574e-43	0
1556.52	2.64226e-43	0
1556.52	3.95063e-43	0
1556.52	5.90198e-43	0
1556.52	8.80987e-43	0
1556.52	1.31396e-42	0
1556.52	1.95811e-42	0
1556.53	2.91562e-42	0
1556.53	4.33778e-42	0
1556.53	6.44828e-42	0
1556.53	9.57771e-42	0
1556.53	1.42141e-41	0
1556.53	2.10775e-41	0
1556.53	3.12291e-41	0
1556.53	4.62318e-41	0
1556.53	6.83853e-41	0
1556.53	1.01071e-40	0
1556.53	1.49255e-40	0
1556.54	2.20229e-40	0
1556.54	3.24684e-40	0
1556.54	4.78285e-40	0
1556.54	7.0397e-40	0
1556.54	1.03529e-39	0
1556.54	1.52129e-39	0
1556.54	2.23358e-39	0
1556.54	3.27667e-39	0
1556.54	4.80292e-39	0
1556.54	7.03425e-39	0
1556.55	1.02937e-38	0
1556.55	1.5051e-38	0
1556.55	2.19888e-38	0
1556.55	3.2098e-38	0
1556.55	4.68162e-38	0
1556.55	6.82267e-38	0
1556.55	9.93467e-38	0
1556.55	1.44542e-37	0
1556.55	2.10123e-37	0
1556.55	3.05208e-37	0
1556.55	4.42954e-37	0
1556.56	6.42337e-37	0
1556.56	9.30695e-37	0
1556.56	1.34739e-36	0
1556.56	1.94903e-36	0
1556.56	2.817e-36	0
1556.56	4.06813e-36	0
1556.56	5.87008e-36	0
1556.56	8.46318e-36	0
1556.56	1.21917e-35	0
1556.56	1.75484e-35	0
1556.57	2.52377e-35	0
1556.57	3.62663e-35	0
1556.57	5.20712e-35	0
1556.57	7.47021e-35	0
1556.57	1.0708e-34	0
1556.57	1.53365e-34	0
1556.57	2.19475e-34	0
1556.57	3.13822e-34	0
1556.57	4.48356e-34	0
1556.57	6.40035e-34	0
1556.57	9.12905e-34	0
1556.58	1.30103e-33	0
1556.58	1.85264e-33	0
1556.58	2.63594e-33	0
1556.58	3.74733e-33	0
1556.58	5.32289e-33	0
1556.58	7.55466e-33	0
1556.58	1.07133e-32	0
1556.58	1.518e-32	0
1556.58	2.14912e-32	0
1556.58	3.04013e-32	0
1556.59	4.29698e-32	0
1556.59	6.06843e-32	0
1556.59	8.56307e-32	0
1556.59	1.20732e-31	0
1556.59	1.70082e-31	0
1556.59	2.39406e-31	0
1556.59	3.36707e-31	0
1556.59	4.73162e-31	0
1556.59	6.64368e-31	0
1556.59	9.3207e-31	0
1556.59	1.30656e-30	0
1556.6	1.83e-30	0
1556.6	2.56102e-30	0
1556.6	3.5811e-30	0
1556.6	5.00335e-30	0
1556.6	6.98467e-30	0
1556.6	9.74253e-30	0
1556.6	1.35781e-29	0
1556.6	1.8908e-29	0
1556.6	2.63085e-29	0
1556.6	3.6575e-29	0
1556.61	5.0806e-29	0
1556.61	7.05159e-29	0
1556.61	9.77911e-29	0
1556.61	1.35504e-28	0
1556.61	1.87606e-28	0
1556.61	2.59526e-28	0
1556.61	3.58722e-28	0
1556.61	4.95421e-28	0
1556.61	6.83647e-28	0
1556.61	9.42607e-28	0
1556.61	1.29858e-27	0
1556.62	1.78752e-27	0
1556.62	2.45851e-27	0
1556.62	3.37858e-27	0
1556.62	4.63914e-27	0
1556.62	6.36475e-27	0
1556.62	8.72501e-27	0
1556.62	1.19507e-26	0
1556.62	1.63553e-26	0
1556.62	2.23649e-26	0
1556.62	3.05573e-26	0
1556.63	4.17162e-26	0
1556.63	5.69029e-26	0
1556.63	7.75543e-26	0
1556.63	1.05613e-25	0
1556.63	1.43705e-25	0
1556.63	1.95373e-25	0
1556.63	2.65399e-25	0
1556.63	3.60226e-25	0
1556.63	4.88531e-25	0
1556.63	6.61987e-25	0
1556.63	8.96289e-25	0
1556.64	1.21252e-24	0
1556.64	1.63896e-24	0
1556.64	2.21355e-24	0
1556.64	2.98711e-24	0
1556.64	4.02767e-24	0
1556.64	5.42622e-24	0
1556.64	7.30436e-24	0
1556.64	9.82444e-24	0
1556.64	1.32031e-23	0
1556.64	1.77289e-23	0
1556.65	2.37865e-23	0
1556.65	3.18874e-23	0
1556.65	4.2712e-23	0
1556.65	5.71638e-23	0
1556.65	7.64421e-23	0
1556.65	1.02138e-22	0
1556.65	1.36358e-22	0
1556.65	1.81892e-22	0
1556.65	2.42432e-22	0
1556.65	3.22854e-22	0
1556.65	4.29599e-22	0
1556.66	5.71165e-22	0
1556.66	7.58753e-22	0
1556.66	1.00712e-21	0
1556.66	1.33568e-21	0
1556.66	1.76996e-21	0
1556.66	2.34351e-21	0
1556.66	3.10034e-21	0
1556.66	4.09821e-21	0
1556.66	5.41277e-21	0
1556.66	7.14309e-21	0
1556.67	9.41876e-21	0
1556.67	1.24091e-20	0
1556.67	1.63354e-20	0
1556.67	2.14863e-20	0
1556.67	2.82378e-20	0
1556.67	3.70803e-20	0
1556.67	4.86515e-20	0
1556.67	6.37807e-20	0
1556.67	8.35457e-20	0
1556.67	1.09345e-19	0
1556.67	1.42993e-19	0
1556.68	1.86841e-19	0
1556.68	2.43933e-19	0
1556.68	3.18207e-19	0
1556.68	4.14753e-19	0
1556.68	5.40145e-19	0
1556.68	7.02865e-19	0
1556.68	9.13849e-19	0
1556.68	1.18718e-18	0
1556.68	1.541e-18	0
1556.68	1.99861e-18	0
1556.69	2.58996e-18	0
1556.69	3.35352e-18	0
1556.69	4.33859e-18	0
1556.69	5.60838e-18	0
1556.69	7.24382e-18	0
1556.69	9.34842e-18	0
1556.69	1.20545e-17	0
1556.69	1.55311e-17	0
1556.69	1.99938e-17	0
1556.69	2.57176e-17	0
1556.69	3.30526e-17	0
1556.7	4.24445e-17	0
1556.7	5.44601e-17	0
1556.7	6.98194e-17	0
1556.7	8.94365e-17	0
1556.7	1.14471e-16	0
1556.7	1.46391e-16	0
1556.7	1.87058e-16	0
1556.7	2.38824e-16	0
1556.7	3.04665e-16	0
1556.7	3.88335e-16	0
1556.71	4.94574e-16	0
1556.71	6.29357e-16	0
1556.71	8.0021e-16	0
1556.71	1.0166e-15	0
1556.71	1.29045e-15	0
1556.71	1.6367e-15	0
1556.71	2.07415e-15	0
1556.71	2.62635e-15	0
1556.71	3.3228e-15	0
1556.71	4.20047e-15	0
1556.71	5.30557e-15	0
1556.72	6.69586e-15	0
1556.72	8.4435e-15	0
1556.72	1.06385e-14	0
1556.72	1.3393e-14	0
1556.72	1.68467e-14	0
1556.72	2.11736e-14	0
1556.72	2.65898e-14	0
1556.72	3.33639e-14	0
1556.72	4.18291e-14	0
1556.72	5.23989e-14	0
1556.73	6.55852e-14	0
1556.73	8.20221e-14	0
1556.73	1.02494e-13	0
1556.73	1.27969e-13	0
1556.73	1.59643e-13	0
1556.73	1.98994e-13	0
1556.73	2.47839e-13	0
1556.73	3.08418e-13	0
1556.73	3.83487e-13	0
1556.73	4.76434e-13	0
1556.73	5.91419e-13	0
1556.74	7.33549e-13	0
1556.74	9.09084e-13	0
1556.74	1.12569e-12	0
1556.74	1.39276e-12	0
1556.74	1.72177e-12	0
1556.74	2.12673e-12	0
1556.74	2.62477e-12	0
1556.74	3.23677e-12	0
1556.74	3.98816e-12	0
1556.74	4.90993e-12	0
1556.75	6.03974e-12	0
1556.75	7.42338e-12	0
1556.75	9.11646e-12	0
1556.75	1.11864e-11	0
1556.75	1.37151e-11	0
1556.75	1.68014e-11	0
1556.75	2.05653e-11	0
1556.75	2.51515e-11	0
1556.75	3.0735e-11	0
1556.75	3.75271e-11	0
1556.75	4.57822e-11	0
1556.76	5.58071e-11	0
1556.76	6.79709e-11	0
1556.76	8.27175e-11	0
1556.76	1.0058e-10	0
1556.76	1.222e-10	0
1556.76	1.48343e-10	0
1556.76	1.79931e-10	0
1556.76	2.18064e-10	0
1556.76	2.64061e-10	0
1556.76	3.19496e-10	0
1556.77	3.86249e-10	0
1556.77	4.66562e-10	0
1556.77	5.6311e-10	0
1556.77	6.79075e-10	0
1556.77	8.18245e-10	0
1556.77	9.85121e-10	0
1556.77	1.18505e-09	0
1556.77	1.42438e-09	0
1556.77	1.71062e-09	0
1556.77	2.05269e-09	--
1556.77	2.46113e-09	--
1556.78	2.9484e-09	--
1556.78	3.52922e-09	--
1556.78	4.22097e-09	--
1556.78	5.04414e-09	--
1556.78	6.02285e-09	--
1556.78	7.18552e-09	--
1556.78	8.56556e-09	--
1556.78	1.02022e-08	--
1556.78	1.21415e-08	--
1556.78	1.44375e-08	--
1556.79	1.71535e-08	--
1556.79	2.03636e-08	--
1556.79	2.41545e-08	--
1556.79	2.86273e-08	--
1556.79	3.39004e-08	--
1556.79	4.01116e-08	--
1556.79	4.74216e-08	--
1556.79	5.60175e-08	--
1556.79	6.61167e-08	--
1556.79	7.79723e-08	--
1556.79	9.18777e-08	--
1556.8	1.08173e-07	--
1556.8	1.27254e-07	--
1556.8	1.49577e-07	--
1556.8	1.7567e-07	--
1556.8	2.06145e-07	--
1556.8	2.41706e-07	--
1556.8	2.83167e-07	--
1556.8	3.31467e-07	--
1556.8	3.87684e-07	--
1556.8	4.53061e-07	2.74722e-307
1556.81	5.29025e-07	8.08982e-307
1556.81	6.17216e-07	2.38026e-306
1556.81	7.19513e-07	6.99764e-306
1556.81	8.38071e-07	2.05551e-305
1556.81	9.75358e-07	6.03293e-305
1556.81	1.1342e-06	1.7692e-304
1556.81	1.31781e-06	5.18404e-304
1556.81	1.52989e-06	1.51775e-303
1556.81	1.77462e-06	4.43989e-303
1556.81	2.05681e-06	1.29773e-302
1556.81	2.38189e-06	3.79001e-302
1556.82	2.75608e-06	1.10595e-301
1556.82	3.18642e-06	3.22456e-301
1556.82	3.6809e-06	9.39394e-301
1556.82	4.2486e-06	2.73442e-300
1556.82	4.89981e-06	7.95288e-300
1556.82	5.64616e-06	2.31113e-299
1556.82	6.50082e-06	6.71064e-299
1556.82	7.47866e-06	1.94691e-298
1556.82	8.59648e-06	5.64375e-298
1556.82	9.87321e-06	1.63467e-297
1556.83	1.13302e-05	4.73081e-297
1556.83	1.29914e-05	1.36798e-296
1556.83	1.48839e-05	3.95245e-296
1556.83	1.7038e-05	1.14102e-295
1556.83	1.94877e-05	3.29125e-295
1556.83	2.22712e-05	9.48569e-295
1556.83	2.54312e-05	2.73161e-294
1556.83	2.90156e-05	7.85975e-294
1556.83	3.30779e-05	2.25964e-293
1556.83	3.76777e-05	6.49101e-293
1556.83	4.28817e-05	1.86305e-292
1556.84	4.87641e-05	5.34293e-292
1556.84	5.54077e-05	1.531e-291
1556.84	6.29043e-05	4.38339e-291
1556.84	7.13561e-05	1.25397e-290
1556.84	8.08767e-05	3.5843e-290
1556.84	9.15917e-05	1.02368e-289
1556.84	0.000103641	2.92121e-289
1556.84	0.000117178	8.32919e-289
1556.84	0.000132373	2.37292e-288
1556.84	0.000149416	6.7547e-288
1556.85	0.000168513	1.92118e-287
1556.85	0.000189895	5.45975e-287
1556.85	0.000213812	1.55031e-286
1556.85	0.000240543	4.39849e-286
1556.85	0.000270392	1.24689e-285
1556.85	0.000303693	3.53181e-285
1556.85	0.000340815	9.99553e-285
1556.85	0.000382157	2.82654e-284
1556.85	0.000428161	7.98629e-284
1556.85	0.000479305	2.25464e-283
1556.85	0.000536116	6.35987e-283
1556.86	0.000599165	1.79251e-282
1556.86	0.000669074	5.04795e-282
1556.86	0.000746524	1.4204e-281
1556.86	0.00083225	3.99342e-281
1556.86	0.000927053	1.12182e-280
1556.86	0.00103	3.14876e-280
1556.86	0.00115	8.83075e-280
1556.86	0.00127	2.47455e-279
1556.86	0.00142	6.92846e-279
1556.86	0.00157	1.93829e-278
1556.87	0.00174	5.41801e-278
1556.87	0.00193	1.51322e-277
1556.87	0.00213	4.22286e-277
1556.87	0.00236	1.17747e-276
1556.87	0.00261	3.28047e-276
1556.87	0.00288	9.13193e-276
1556.87	0.00317	2.53998e-275
1556.87	0.0035	7.05892e-275
1556.87	0.00385	1.96014e-274
1556.87	0.00423	5.43848e-274
1556.87	0.00465	1.50768e-273
1556.88	0.00511	4.17619e-273
1556.88	0.00561	1.15583e-272
1556.88	0.00615	3.19629e-272
1556.88	0.00674	8.83163e-272
1556.88	0.00738	2.43824e-271
1556.88	0.00807	6.72593e-271
1556.88	0.00882	1.85383e-270
1556.88	0.00963	5.10538e-270
1556.88	0.01051	1.40484e-269
1556.88	0.01146	3.86249e-269
1556.89	0.01248	1.06108e-268
1556.89	0.01359	2.91252e-268
1556.89	0.01478	7.98789e-268
1556.89	0.01606	2.18895e-267
1556.89	0.01743	5.99349e-267
1556.89	0.01891	1.6397e-266
1556.89	0.0205	4.4822e-266
1556.89	0.0222	1.22422e-265
1556.89	0.02402	3.34092e-265
1556.89	0.02598	9.10994e-265
1556.89	0.02806	2.48202e-264
1556.9	0.03029	6.75672e-264
1556.9	0.03267	1.83784e-263
1556.9	0.03521	4.99483e-263
1556.9	0.03791	1.35636e-262
1556.9	0.04079	3.68017e-262
1556.9	0.04385	9.97708e-262
1556.9	0.0471	2.70259e-261
[truncated: 2,204 more rows]
